# Supplementary material for: Social Media and COVID-19—Perceptions and Public Deceptions of Ivermectin, Colchicine and Hydroxychloroquine: Lessons for Future Pandemics
Source: Antibiotics (Basel). 2022 Mar 25;11(4):445. doi: 10.3390/antibiotics11040445 (PMC9031711; doi:10.3390/antibiotics11040445)
Supplement: Supplementary file 1 [file antibiotics-11-00445-s001.zip]

Archive with 1 entries (1 files):
- antibiotics-1613628-supplementary.xlsx
