# Supplementary material for: Social Media and COVID-19—Perceptions and Public Deceptions of Ivermectin, Colchicine and Hydroxychloroquine: Lessons for Future Pandemics
Source: Antibiotics (Basel). 2022 Mar 25;11(4):445. doi: 10.3390/antibiotics11040445 (PMC9031711; doi:10.3390/antibiotics11040445)
Supplement: Supplementary file 1 [file antibiotics-11-00445-s001.zip › antibiotics-1613628-supplementary.xlsx]

## Sheet: Supplementary Table1 
Ivermectin Raw Utilisation Data - Supplementary Table 1
WHO ATC Classification	Product	201904	201905	201906	201907	201908	201909	201910	201911	201912	202001	202002	202003	202004	202005	202006	202007	202008	202009	202010	202011	202012	202101	202102	202103	202104
P	Total	-	-	-	-	-	-	-	-	-	-	-	-	-	-	-	-	-	-	-	-	-	70	2	-	58
P02CF01	IVERMECTIN 3MG TAB 10	-	-	-	-	-	-	-	-	-	-	-	-	-	-	-	-	-	-	-	-	-	70	-	-	58
	IVERMECTIN 3mg tabs 10	-	-	-	-	-	-	-	-	-	-	-	-	-	-	-	-	-	-	-	-	-	-	2	-
	Total	-	-	-	-	-	-	-	-	-	-	-	-	-	-	-	-	-	-	-	-	-	-	-	290	249
	IVERMECTIN ALICE 6MG 10'S SECTION 21 (3002851)	-	-	-	-	-	-	0	0	0	0	0	0	0	-	-	-	-	-	-	-	-	-	-	290	230
	ALICE IVERMECTIN 6MG 10	-	-	-	-	-	-	-	-	-	-	-	-	-	-	-	-	-		-	-	-	-	-	-	19
WHO ATC Classification	Product	201904	201905	201906	201907	201908	201909	201910	201911	201912	202001	202002	202003	202004	202005	202006	202007	202008	202009	202010	202011	202012	202101	202102	202103	202104
P	Total	-	-	-	-	-	-	-	0	0	0	0	0	0	0	0	0	-	-	-	-	-	70	272	-	111
P02CF01	IVERMECTIN 6MG TAB 10	-	-	-	-	-	-	-	-	-	-	-	-	-	-	-	-	-	-	-	-	-	70	250	-	109
	IVERMECTIN 6 mg Tabs 10	-	-	-	-	-	-	-	-	-	-	-	-	-	-	-	-	-	-	-	-	-	-	22	-	2
	Total	49	33	56	74	73	114	46	39	138	19	84	74	34	83	93	95	136	53	67	109	79	195	-	100	158
NA	IVOMEC 1% COMBI S/C/P 50ML	44	27	52	63	73	108	41	36	131	19	75	68	23	74	83	83	102	45	43	85	37	187	-	100	102
	IVOMEC COMBI C/S/P 50ML @	5	6	4	11	0	6	5	3	7	0	9	6	11	9	10	12	34	8	24	24	42	8	-	-	56
WHO ATC Classification	Product	201904	201905	201906	201907	201908	201909	201910	201911	201912	202001	202002	202003	202004	202005	202006	202007	202008	202009	202010	202011	202012	202101	202102	202103	202104
P	Total	5	3	5	14	18	21	-4	10	8	3	13	6	12	12	16	26	-1	23	2	15	26	52	13	26	26
NA	IVOMEC SUPER CATT&SHEEP 50ML	5	3	5	12	11	16	-4	9	6	3	12	6	6	8	13	26	-4	23	-	8	10	17	9	17	18
	IVOMEC SUPER CATTLE/SHEEP 50ML @	-	-	-	2	7	5	-	1	2	-	1	-	6	4	3	-	3	-	2	7	16	35	4	9	8
	Total	-	-	-	-	-	-	-	-	-	-	-	-	-	-	-	-	-	-	-	-	-	10	4	4	-
	IVOMEC SUPER CATTL/SHEEP 200ML @	-	-	-	-	-	-	-	-	-	-	-	-	-	-	-	-	-	-	-	-	-	10	4	4	-
	Total	-	-	-	-	-	-	-	-	1	4	-	-	8	-	-	4	-	-	-	6	3	17	6	2	-
	IVOMEC SUPER CATTL/SHEEP 500ML @		-	-	-	-	-	-	-	1	4	-	-	8	-	-	4	-	-	-	6	3	17	6	2	-
WHO ATC Classification	Product	201904	201905	201906	201907	201908	201909	201910	201911	201912	202001	202002	202003	202004	202005	202006	202007	202008	202009	202010	202011	202012	202101	202102	202103	202104
P	Total	33	38	13	48	37	39	37	25	70	51	31	16	8	79	7	4	24	41	48	7	43	72	15	-	-
NA	IVOMEC INJ S/C/PIGS 50ML	32	38	13	48	37	39	37	25	70	51	31	16	8	79	7	4	24	41	48	7	43	72	-	-	-
	IVOMEC SCP INJ 50ML	1	-	-	-	-	-	-	-	-	-	-	-	-	-	-	-	-	-	-	-	-	-	15	-	-
	Total	-	-	-	-	-	-	-	-	-	-	-	-	-	-	-	-	-	-	-	-	-	53	6	1	9
	IVOMEC SUPER INJECTION 1000ML	-	-	-	-	-	-	-	-	-	-	-	-	-	-	-	-	-	-	-	-	-	3	6	1	9
	IVOMEC 1% INJECTION 1000ML	-	-	-	-	-	-	-	-	-	-	-	-	-	-	-	-	-	-	-	-	-	50	-	-	-
WHO ATC Classification	Product	201904	201905	201906	201907	201908	201909	201910	201911	201912	202001	202002	202003	202004	202005	202006	202007	202008	202009	202010	202011	202012	202101	202102	202103	202104
P	Total	3	-	3	3	4	-	2	3	6	4	-	-	-	4	4	1	-	-	-	-	10	662	135	1	-
NA	ECOMECTIN 1% INJ 20ML	3	-	3	3	4	-	2	3	6	4	-	-	-	4	4	1	-	-	-	-	10	662	135	1	-
	Total	-	1	-	4	-	2	6	-	7	-	0	2	-	6	-	1	8	3	-	-	10	598	25	-	-
	ECOMECTIN 1% INJ 50ML	-	-	-	-	-	-	-	-	-	-	-	-	-	-	-	-	-	-	-	-	-	586	14	-	-
	ECOMECTIN 1% 50ML INJ	-	1	-	4	-	2	6	-	7	-	-	2	-	6	-	1	8	3	-	-	10	12	11	-	-
	Total	-	-	-	-	-	-	-	-	-	-	-	-	-	-	-	-	-	-	-	-	-	1997	-	67	68
	CEVAMEC 1% INJ 50ML (IVERMECTIN)	-	-	-	-	-	-	-	-	-	-	-	-	-	-	-	-	-	-	-	-	-	1997	-	67	68
	Total	-	-	-	-	-	-	-	-	-	-	-	-	-	-	-	-	-	-	-	-	-	509	128	34	12
	CEVAMEC 1% INJ 500ML (IVERMECTIN)	-	-	-	-	-	-	-	-	-	-	-	-	-	-	-	-	-	-	-	-	-	509	128	34	12
							-
WHO ATC Classification	ProductWithNappi	201904	201905	201906	201907	201908	201909	201910	201911	201912	202001	202002	202003	202004	202005	202006	202007	202008	202009	202010	202011	202012	202101	202102	202103	202104
P	Total	-	-	-	-	-	-	-	-	-	-	-	-	-	-	-	-	-	-	-	-	-	-	445	54	236
P02CF01	IDEXIS IVERMECTIN 3MG TABS 10	-	-	-	-	-	-	-	-	-	-	-	-	-	-	-	-	-	-	-	-	-	-	445	54	236
	Total	-	-	-	-	-	-	-	-	-	-	-	-	-	-	-	-	-	-	-	-	-	-	780	200	466
	IDEXIS IVERMECTIN 6MG TABS 10	-	-	-	-	-	-	-	-	-	-	-	-	-	-	-	-	-	-	-	-	-	-	780	200	466
	Total	-	-	-	-	-	-	-	-	-	-	-	-	-	-	-	-	-	-	-	-	-	84	41	32	5
NA	IVOTAN 1% 1X50ML	-	-	-	-	-	-	-	-	-	-	-	-	-	-	-	-	-	-	-	-	-	84	41	32	5
	Total	-	-	-	-	-	-	-	-	-	-	-	-	-	-	-	-	-	-	-	-	-	61	-	-	-
	IVOTAN 1% 1X500ML	-	-	-	-	-	-	-	-	-	-	-	-	-	-	-	-	-	-	-	-	-	61	-	-	-
WHO ATC Classification	Product	201904	201905	201906	201907	201908	201909	201910	201911	201912	202001	202002	202003	202004	202005	202006	202007	202008	202009	202010	202011	202012	202101	202102	202103	202104
P	Total	-	-	-	-	-	-	-	-	-	-	-	-	-	-	-	-	-	-	-	-	-	99	33	7	3
NA	IVOMEC GOLD INJ 3.15% 50ML	-	-	-	-	-	-	-	-	-	-	-	-	-	-	-	-	-	-	-	-	-	99	33	7	3
	Total	-	-	-	-	-	-	-	4	-1	-	-	-	-	-	-	-	-	-	-	-	-	11	27	3	1
	IVOMEC GOLD INJ 3.15% 500ML @	-	-	-	-	-	-		4	-1	-	-	-	-	-	-	-	-	-	-	-	-	11	27	3	1
	Total	-	-	-	-	-	-	-	-	-	-	-	-	-	-	-	-	-	-	-	-	-	7	1	-	-
	IVOMEC GOLD INJ 3.15% 1000ML	-	-	-	-	-	-	-	-	-	-	-	-	-	-	-	-	-	-	-	-	-	7	1	-	-
	Additional consumption data from Equity Pharma	2021
	Oral Ivermectin 6 mg	1068
	Oral Ivermetin 12 mg	431
	Formulation:	MAT/Scripts per Year
	Subcutaneous Injectable:	2019	2020	2021
	Ivermectin 1% 20 mL	24	23	808
	Ivermectin 1% 50 mL	1062	1468	1442
	Ivermectin 1% 200 mL	0	0	18
	Ivermectin 1% 500 mL	1	25	769
	Ivermectin 1% 1000 mL	0	0	69
	Ivermectin 3.15% 50 mL	0	0	142
	Ivermectin 3.15% 500 mL	3	0	42
	Ivermectin 3.15% 1000 mL	0	0	8
	Total Injectable:	1090	1516	3298
	Oral Tablet:
	Ivermectin 3 mg	0	0	865
	Ivermectin 6 mg	0	0	3506
	Ivermectin 12 mg	0	0	431
	Total Oral:	0	0	4802
	Overall Total	1090	1516	8100

## Sheet: Supplementary Table 2
Chloroquine Raw Utilisation Data - Supplementary Table 2
		2018-05-05	2018-06-06	2018-07-07	2018-08-08	2018-09-09	2018-09-30	2018-11-01	2018-12-02	2019-01-01	2019-02-02	2019-03-03	2019-04-04	2019-05-05	2019-06-06	2019-07-07	2019-08-08	2019-09-09	2019-10-01	2019-11-01	2019-12-02	2020-01-01	2020-02-02	2020-03-03	2020-04-04	2020-05-05	2020-06-06	2020-07-07	2020-08-08	2020-09-09	2020-09-30	2020-11-01	2020-12-02	2021-01-01	2021-02-02	2021-03-03	2021-04-04
WHO ATC Classification	ProductWithNappi	201805	201806	201807	201808	201809	201810	201811	201812	201901	201902	201903	201904	201905	201906	201907	201908	201909	20191001	201911	201912	202001	202002	202003	202004	202005	202006	202007	202008	202009	202010	202011	202012	202101	202102	202103	202104
P01	Total	857803	820556	845997	862977	843210	947077	943953	921118	995644	899427	999534	985109	1.01126e+06	863407	657711	886423	957115	1.165e+06	1.04224e+06	1.07784e+06	1.09423e+06	1.07554e+06	2.62103e+06	1.11013e+06	1.08815e+06	1.27399e+06	1.63982e+06	1.66523e+06	1.31253e+06	1.37693e+06	1.3416e+06	1.56097e+06	1.73673e+06	1.24773e+06	1.43861e+06	1.30417e+06
P01BA01	PLASMOQUINE CAP 200 MG ( 0794333001 )	453599	436235	455199	458547	448264	516734	517315	500212	681084	619783	687509	670031	644658	554918	456237	576022	634227	703491	688860	709082	726193	704971	1.28035e+06	525051	465876	656829	890948	903854	749499	793925	786900	912362	971131	743658	850285	783937
	PLASMOQUINE CAP 200 MG ( 0794333028 )	362702	346185	358137	365191	352858	380461	379783	368436	270855	241992	266335	271283	313791	262645	176927	292148	297568	433498	325371	331943	327939	335458	1.18671e+06	521254	568435	551299	662451	666212	493865	503897	477083	569913	691615	462988	538824	481574
	PLASMOQUINE CAP 200 MG ( 0794333036 )	41502.4	38135.9	32660.8	39238.2	42087.9	49882.5	46854.4	52469.8	43704.4	37652	45690.4	43794.5	52816.5	45843.8	24547.2	18252.9	25319.1	28009.4	28008.4	36816.6	40102.1	35111.9	153963	63822.9	53842.2	65858.3	86420.6	95163.2	69166.2	79104.7	77621.9	78698.8	73978.4	41081.7	49502.8	38659.2
	Total	246567	242190	236237	231205	195498	134367	90633.7	64132	83839.1	92909.5	104038	110907	129259	205115	423854	176464	65304.4	47549.8	28942.3	25204.2	25339.3	20659.6	44291	20416	13348.1	10148.2	8461.26	7677.2	5994.75	5701.69	3406.67	3470.03	2853.03	2021.03	2457.58	2815.54
	NIVAQUINE TAB 200 MG ( 0747297010 )	143228	143664	137541	130664	118747	74849.3	51257.1	37108.7	39095.8	44546	47169.5	50705	65759.5	135257	235089	66109.5	24572.4	19403.8	9976.86	6112.34	8835.75	6798.78	20811.7	5132.61	1589.97	1218.77	1166.75	1873.37	125.06	302.97	125.06	1089.36	658.85	801.5	902.25	827.27
	NIVAQUINE TAB 200 MG ( 0747297029 )	103339	98526.3	98696.2	100541	76751.4	59517.4	39376.5	27023.3	44743.3	48363.5	56868.7	60202.1	63499.5	69857.9	188765	110355	40732	28146	18965.4	19091.9	16503.6	13860.8	23479.3	15283.4	11758.1	8929.41	7294.51	5803.83	5869.69	5398.72	3281.61	2380.67	2194.18	1219.53	1555.33	1988.27
	Total	7769.4	11429	6167.52	6126.05	4745.34	2354.36	2884.89	15619.7	2917.11	3244.87	5940.4	8135.84	5440.9	5416.17	4133.01	2742.6	1828.67	1452.6	1529.71	1335.57	109.95	49.08	103.67	142.38	51.15	119.35	432.67	51.15	98.56	102.33	102.33	153.06	25.59	-	38.39	-
	MIRQUIN SYR 50 MG/5ML ( 0878790004 )	7769.4	11429	6167.52	6126.05	4745.34	2354.36	2884.89	15619.7	2917.11	3244.87	5940.4	8135.84	5440.9	5416.17	4133.01	2742.6	1828.67	1452.6	1529.71	1335.57	109.95	49.08	103.67	142.38	51.15	119.35	432.67	51.15	98.56	102.33	102.33	153.06	25.59	-	38.39	-
	Total	-	-	-	-	-	-	-	-	-	-	-	-	-	-	-	-	-	-	-	-	-	-	-	41.34	-	-	-	-	-	-	-	-	-	-	-	-
	DARAMAL SYR 37.5 MG/5ML/50ML ( 0799149004 )	-	-	-	-	-	-	-	-	-	-	-	-	-	-	-	-	-	-	-	-	-	-	-	41.34	-	-	-	-	-	-	-	-	-	-	-	-
	Selection Status:
	RxOtc: OTC, Rx RANDVALUE
	AtcDescriptionLevel5: Chloroquine
		2018-05-05	2018-06-06	2018-07-07	2018-08-08	2018-09-09	2018-09-30	2018-11-01	2018-12-02	2019-01-01	2019-02-02	2019-03-03	2019-04-04	2019-05-05	2019-06-06	2019-07-07	2019-08-08	2019-09-09	2019-10-01	2019-11-01	2019-12-02	2020-01-01	2020-02-02	2020-03-03	2020-04-04	2020-05-05	2020-06-06	2020-07-07	2020-08-08	2020-09-09	2020-09-30	2020-11-01	2020-12-02	2021-01-01	2021-02-02	2021-03-03	2021-04-04
WHO ATC Classification	ProductWithNappi	201805	201806	201807	201808	201809	201810	201811	201812	201901	201902	201903	201904	201905	201906	201907	201908	201909	20191001	201911	201912	202001	202002	202003	202004	202005	202006	202007	202008	202009	202010	202011	202012	202101	202102	202103	202104
P01	Total	10445	10023	10412	10578	10233	11574	11519	11412	12059	10800	11862	11654	11826	10204	7745	10190	11316	12979	12397	12864	12913	12324	21167	11113	11147	13811	18653	18458	14989	15626	15538	18639	20822	14649	16463	14869
P01BA01	PLASMOQUINE CAP 200 MG ( 0794333001 )	5620	5393	5674	5740	5544	6387	6431	6302	8534	7703	8464	8248	7857	6840	5629	7019	7830	8631	8565	8834	8867	8446	13539	5876	5306	7689	11252	11113	9011	9487	9537	11516	12567	9109	10141	9274
	PLASMOQUINE CAP 200 MG ( 0794333028 )	4309	4151	4311	4365	4178	4581	4529	4451	2998	2637	2833	2853	3381	2789	1803	2994	3180	3997	3493	3582	3553	3445	6784	4671	5247	5432	6501	6481	5185	5273	5123	6236	7480	5077	5820	5161
	PLASMOQUINE CAP 200 MG ( 0794333036 )	516	479	427	473	511	606	559	659	527	460	565	553	588	575	313	177	306	351	339	448	493	433	844	566	594	690	900	864	793	866	878	887	775	463	502	434
	Total	1711	1686	1638	1616	1378	945	647	466	582	643	708	745	865	1426	2969	1173	435	298	204	184	172	129	253	131	83	68	59	47	39	34	21	26	15	14	17	19
	NIVAQUINE TAB 200 MG ( 0747297010 )	980	996	954	908	836	522	361	268	232	287	294	315	413	915	1573	383	138	96	63	42	52	35	91	27	10	10	14	11	1	2	1	10	3	6	5	5
	NIVAQUINE TAB 200 MG ( 0747297029 )	731	690	684	708	542	423	286	198	350	356	414	430	452	511	1396	790	297	202	141	142	120	94	162	104	73	58	45	36	38	32	20	16	12	8	12	14
	Total	123	141	124	130	91	49	59	322	48	30	118	116	106	103	56	48	25	26	19	27	2	1	2	3	1	2	4	1	2	2	2	3	1	-	2	-
	MIRQUIN SYR 50 MG/5ML ( 0878790004 )	123	141	124	130	91	49	59	322	48	30	118	116	106	103	56	48	25	26	19	27	2	1	2	3	1	2	4	1	2	2	2	3	1	-	2	-
	Total	-	-	-	-	-	-	-	-	-	-	-	-	-	-	2	-	-	-	-	-	1	-	1	1	-	-	-	-	-	-	-	-	-	-	-	-
	DARAMAL SYR 37.5 MG/5ML/50ML ( 0799149004 )	-	-	-	-	-	-	-	-	-	-	-	-	-	-	2	-	-	-	-	-	1	-	1	1	-	-	-	-	-	-	-	-	-	-	-	-
	Selection Status:
	RxOtc: OTC, Rx UNITS/SCRIPTS
	AtcDescriptionLevel5: Chloroquine
	Total 200 MG CAP (OTC Rand Value)	857803	820556	845997	862977	843210	947077	943953	921118	995644	899427	999534	985109	1.01126e+06	863407	657711	886423	957115	1.165e+06	1.04224e+06	1.07784e+06	1.09423e+06	1.07554e+06	2.62103e+06	1.11013e+06	1.08815e+06	1.27399e+06	1.63982e+06	1.66523e+06	1.31253e+06	1.37693e+06	1.3416e+06	1.56097e+06	1.73673e+06	1.24773e+06	1.43861e+06	1.30417e+06
	Total 200 MG TAB (OTC Rand Value)	246567	242190	236237	231205	195498	134367	90633.7	64132	83839.1	92909.5	104038	110907	129259	205115	423854	176464	65304.4	47549.8	28942.3	25204.2	25339.3	20659.6	44291	20416	13348.1	10148.2	8461.26	7677.2	5994.75	5701.69	3406.67	3470.03	2853.03	2021.03	2457.58	2815.54
	Total 50 MG SYR (OTC Rand Value)	7769.4	11429	6167.52	6126.05	4745.34	2354.36	2884.89	15619.7	2917.11	3244.87	5940.4	8135.84	5440.9	5416.17	4133.01	2742.6	1828.67	1452.6	1529.71	1335.57	109.95	49.08	103.67	142.38	51.15	119.35	432.67	51.15	98.56	102.33	102.33	153.06	25.59	-	38.39	-
	Total 37.5 MG SYR (OTC Rand Value)	-	-	-	-	-	-	-	-	-	-	-	-	-	-	-	-	-	-	-	-	-	-	-	41.34	-	-	-	-	-	-	-	-	-	-	-	-
	Total 200 MG CAP (Units/Scripts)	10445	10023	10412	10578	10233	11574	11519	11412	12059	10800	11862	11654	11826	10204	7745	10190	11316	12979	12397	12864	12913	12324	21167	11113	11147	13811	18653	18458	14989	15626	15538	18639	20822	14649	16463	14869
	Total 200 MG TAB (Units/Scripts)	1711	1686	1638	1616	1378	945	647	466	582	643	708	745	865	1426	2969	1173	435	298	204	184	172	129	253	131	83	68	59	47	39	34	21	26	15	14	17	19
	Total 50 MG SYR (Units/Scripts)	123	141	124	130	91	49	59	322	48	30	118	116	106	103	56	48	25	26	19	27	2	1	2	3	1	2	4	1	2	2	2	3	1	-	2	-
	Total 37.5 MG SYR (Units/Scripts)	-	-	-	-	-	-	-	-	-	-	-	-	-	-	2	-	-	-	-	-	1	-	1	1	-	-	-	-	-	-	-	-	-	-	-	-

## Sheet: Supplementary Table 3
Chloroquine Utilisation Data
Rand value						Units/Scripts
Date:	Total 200 MG CAP (OTC Rand Value)	Total 200 MG TAB (OTC Rand Value)	Total 50 MG SYR (OTC Rand Value)	Total 37.5 MG SYR (OTC Rand Value)		Date:	Total 200 MG CAP (Units/Scripts)	Total 200 MG TAB (Units/Scripts)	Total 50 MG SYR (Units/Scripts)	Total 37.5 MG SYR (Units/Scripts)
2018-05-05	857803	246567	7769.4	-		2018-05-05	10445	1711	123	-
2018-06-06	820556	242190	11429	-		2018-06-06	10023	1686	141	-
2018-07-07	845997	236237	6167.52	-		2018-07-07	10412	1638	124	-
2018-08-08	862977	231205	6126.05	-		2018-08-08	10578	1616	130	-
2018-09-01	843210	195498	4745.34	-		2018-09-09	10233	1378	91	-
2018-10-01	947077	134367	2354.36	-		2018-10-01	11574	945	49	-
2018-11-01	943953	90633.7	2884.89	-		2018-11-01	11519	647	59	-
2018-12-02	921118	64132	15619.7	-		2018-12-02	11412	466	322	-
2019-01-01	995644	83839.1	2917.11	-		2019-01-01	12059	582	48	-
2019-02-02	899427	92909.5	3244.87	-		2019-02-02	10800	643	30	-
2019-03-03	999534	104038	5940.4	-		2019-03-03	11862	708	118	-
2019-04-04	985109	110907	8135.84	-		2019-04-04	11654	745	116	-
2019-05-05	1.01126e+06	129259	5440.9	-		2019-05-05	11826	865	106	-
2019-06-06	863407	205115	5416.17	-		2019-06-06	10204	1426	103	-
2019-07-07	657711	423854	4133.01	-		2019-07-07	7745	2969	56	2
2019-08-08	886423	176464	2742.6	-		2019-08-08	10190	1173	48	-
2019-09-09	957115	65304.4	1828.67	-		2019-09-09	11316	435	25	-
2019-10-10	1.165e+06	47549.8	1452.6	-		2019-10-10	12979	298	26	-
2019-11-01	1.04224e+06	28942.3	1529.71	-		2019-11-01	12397	204	19	-
2019-12-02	1.07784e+06	25204.2	1335.57	-		2019-12-02	12864	184	27	-
2020-01-01	1.09423e+06	25339.3	109.95	-		2020-01-01	12913	172	2	1
2020-02-02	1.07554e+06	20659.6	49.08	-		2020-02-02	12324	129	1	-
2020-03-03	2.62103e+06	44291	103.67	-		2020-03-03	21167	253	2	1
2020-04-04	1.11013e+06	20416	142.38	41.34		2020-04-04	11113	131	3	1
2020-05-05	1.08815e+06	13348.1	51.15	-		2020-05-05	11147	83	1	-
2020-06-06	1.27399e+06	10148.2	119.35	-		2020-06-06	13811	68	2	-
2020-07-07	1.63982e+06	8461.26	432.67	-		2020-07-07	18653	59	4	-
2020-08-08	1.66523e+06	7677.2	51.15	-		2020-08-08	18458	47	1	-
2020-09-09	1.31253e+06	5994.75	98.56	-		2020-09-09	14989	39	2	-
2020-10-10	1.37693e+06	5701.69	102.33	-		2020-10-10	15626	34	2	-
2020-11-01	1.3416e+06	3406.67	102.33	-		2020-11-01	15538	21	2	-
2020-12-02	1.56097e+06	3470.03	153.06	-		2020-12-02	18639	26	3	-
2021-01-01	1.73673e+06	2853.03	25.59	-		2021-01-01	20822	15	1	-
2021-02-02	1.24773e+06	2021.03	-	-		2021-02-02	14649	14	-	-
2021-03-03	1.43861e+06	2457.58	38.39	-		2021-03-03	16463	17	2	-
2021-04-04	1.30417e+06	2815.54	-	-		2021-04-04	14869	19	-	-
		2019	2020
	Total Units/ Scripts	146852	185468
	Total Rand Value	1.30782e+07	1.73306e+07
	CAGR Units/Scripts 2019-2020	0.262959
	CAGR Rand Value 2019-2020	0.325152

## Sheet: Supplementary Table 4
Colchicine Raw Utilisation Data - Supplementary Table 4
		2018-05-05	2018-06-06	2018-07-07	2018-08-08	2018-09-09	2018-09-30	2018-11-01	2018-12-02	2019-01-01	2019-02-02	2019-03-03	2019-04-04	2019-05-05	2019-06-06	2019-07-07	2019-08-08	2019-09-09	2019-10-01	2019-11-01	2019-12-02	2020-01-01	2020-02-02	2020-03-03	2020-04-04	2020-05-05	2020-06-06	2020-07-07	2020-08-08	2020-09-09	2020-09-30	2020-11-01	2020-12-02	2021-01-01	2021-02-02	2021-03-03	2021-04-04
WHO ATC Classification	ProductWithNappi	201805	201806	201807	201808	201809	201810	201811	201812	201901	201902	201903	201904	201905	201906	201907	201908	201909	20191001	201911	201912	202001	202002	202003	202004	202005	202006	202007	202008	202009	202010	202011	202012	202101	202102	202103	202104
M04A	Total	2.17305e+06	2.03633e+06	2.06728e+06	2.0507e+06	1.93774e+06	2.169e+06	2.15106e+06	2.07076e+06	2.39549e+06	2.25232e+06	2.43209e+06	2.33044e+06	2.35262e+06	2.16241e+06	2.32322e+06	2.22434e+06	2.12631e+06	2.27565e+06	2.23008e+06	2.25268e+06	2.61221e+06	2.44159e+06	2.83935e+06	2.38369e+06	2.45843e+06	2.42753e+06	2.87026e+06	2.58045e+06	2.4606e+06	2.57944e+06	2.48505e+06	2.8935e+06	3.50668e+06	2.90733e+06	3.16996e+06	2.83141e+06
M04AC01	ASPEN COLCHICINE TAB 0.5 MG ( 0715271008 )	57486.5	52932.7	48271.6	49004.8	47220	42069.8	42416.2	40997.8	43280.9	37203.5	35942.2	37061.9	33245.5	31893.6	34433.6	35319.4	33984.4	28487.1	32316.7	28831	31829	23511.6	31903.2	24965.4	22884.5	24255.9	23698	23823.7	23092.5	26552	23541.4	31067	31705.3	23602	23445.6	22922.4
	ASPEN COLCHICINE TAB 0.5 MG ( 0715271009 )	2.11556e+06	1.9834e+06	2.01901e+06	2.0017e+06	1.89052e+06	2.12693e+06	2.10864e+06	2.02976e+06	2.35221e+06	2.21512e+06	2.39614e+06	2.29338e+06	2.31937e+06	2.13051e+06	2.28879e+06	2.18902e+06	2.09233e+06	2.24716e+06	2.19776e+06	2.22385e+06	2.58038e+06	2.41808e+06	2.80744e+06	2.35873e+06	2.43555e+06	2.40328e+06	2.84656e+06	2.55663e+06	2.43751e+06	2.55288e+06	2.46151e+06	2.86243e+06	3.47497e+06	2.88373e+06	3.14652e+06	2.80849e+06
	Total	1.5606e+06	1.46115e+06	1.53294e+06	1.57736e+06	1.54568e+06	1.61763e+06	1.56942e+06	1.83046e+06	1.86632e+06	1.59812e+06	1.7747e+06	1.67802e+06	1.69967e+06	1.52989e+06	1.61887e+06	1.66189e+06	1.60029e+06	1.72183e+06	1.6911e+06	1.87532e+06	1.87599e+06	1.70023e+06	2.01564e+06	1.71265e+06	1.71779e+06	1.5851e+06	1.73927e+06	1.69624e+06	1.70317e+06	1.87761e+06	1.81688e+06	2.19289e+06	2.25102e+06	1.84858e+06	2.08289e+06	1.91912e+06
	COLCHICINE HOUDE TAB 1 MG ( 0715298003 )	54785.8	49749.4	49326.8	44906.1	46603.5	44110.1	38841.2	37765.6	74733.9	61005.2	67703.9	61103.2	65871.6	53004.2	57807.4	62473	45361.4	60413.2	51930.1	53822.4	65614.1	63905.7	72625.7	55941.5	56818.9	55412.3	64561.2	63466.4	54162	65649.5	55557.5	61151.1	72740.9	64915.9	67056	55689.4
	COLCHICINE HOUDE TAB 1 MG ( 0715298004 )	1.50582e+06	1.4114e+06	1.48362e+06	1.53246e+06	1.49907e+06	1.57352e+06	1.53058e+06	1.79269e+06	1.79159e+06	1.53712e+06	1.707e+06	1.61691e+06	1.6338e+06	1.47689e+06	1.56106e+06	1.59942e+06	1.55493e+06	1.66142e+06	1.63917e+06	1.8215e+06	1.81038e+06	1.63632e+06	1.94301e+06	1.65671e+06	1.66097e+06	1.52969e+06	1.67471e+06	1.63277e+06	1.64901e+06	1.81196e+06	1.76133e+06	2.13174e+06	2.17828e+06	1.78367e+06	2.01584e+06	1.86343e+06
	Total	158270	128702	133736	139373	123799	151855	213201	219367	172751	166208	168283	203124	156451	137282	144064	148384	147598	182592	237350	290817	222584	220377	221114	193331	152157	145358	178822	150958	131652	155472	189932	229712	181378	132645	138614	133694
	ASPEN COLCHICINE DS TAB 1 MG ( 0722289001 )	158270	128702	133736	139373	123799	151855	213201	219367	172751	166208	168283	203124	156451	137282	144064	148384	147598	182592	237350	290817	222584	220377	221114	193331	152157	145358	178822	150958	131652	155472	189932	229712	181378	132645	138614	133694
	Selection Status:
	RxOtc: OTC, Rx RAND VALUE
	AtcDescriptionLevel5: Colchicine
		2018-05-05	2018-06-06	2018-07-07	2018-08-08	2018-09-09	2018-09-30	2018-11-01	2018-12-02	2019-01-01	2019-02-02	2019-03-03	2019-04-04	2019-05-05	2019-06-06	2019-07-07	2019-08-08	2019-09-09	2019-10-01	2019-11-01	2019-12-02	2020-01-01	2020-02-02	2020-03-03	2020-04-04	2020-05-05	2020-06-06	2020-07-07	2020-08-08	2020-09-09	2020-09-30	2020-11-01	2020-12-02	2021-01-01	2021-02-02	2021-03-03	2021-04-04
WHO ATC Classification	ProductWithNappi	201805	201806	201807	201808	201809	201810	201811	201812	201901	201902	201903	201904	201905	201906	201907	201908	201909	20191001	201911	201912	202001	202002	202003	202004	202005	202006	202007	202008	202009	202010	202011	202012	202101	202102	202103	202104
M04A	Total	35530	34304	35656	36460	37554	40935	38176	47712	44529	37001	41041	36527	37016	34187	35339	37954	37234	39850	38051	43739	42161	36920	42494	36222	35619	31531	33890	34335	35433	39564	37575	45544	45816	37002	41774	38385
M04AC01	COLCHICINE HOUDE TAB 1 MG ( 0715298003 )	215	199	192	173	169	177	158	147	295	242	255	227	224	197	210	227	161	210	187	199	223	234	265	204	205	200	232	228	193	238	197	213	246	228	231	187
	COLCHICINE HOUDE TAB 1 MG ( 0715298004 )	35315	34105	35464	36287	37385	40758	38018	47565	44234	36759	40786	36300	36792	33990	35129	37727	37073	39640	37864	43540	41938	36686	42229	36018	35414	31331	33658	34107	35240	39326	37378	45331	45570	36774	41543	38198
	Total	17607	16521	17008	17312	16462	18129	18072	18782	19869	17820	19087	18294	18054	16443	17815	17566	16719	18198	18071	19317	20874	18566	21249	18162	18377	17812	22172	20152	18297	19679	18994	23843	29624	22343	22941	20376
	ASPEN COLCHICINE TAB 0.5 MG ( 0715271008 )	575	510	505	478	504	520	467	467	460	455	413	468	425	387	434	450	430	429	473	392	446	362	479	363	361	384	420	390	340	444	354	506	505	417	406	379
	ASPEN COLCHICINE TAB 0.5 MG ( 0715271009 )	17032	16011	16503	16834	15958	17609	17605	18315	19409	17365	18674	17826	17629	16056	17381	17116	16289	17769	17598	18925	20428	18204	20770	17799	18016	17428	21752	19762	17957	19235	18640	23337	29119	21926	22535	19997
	Total	4178	3115	3338	3416	3170	4020	6619	6659	4375	4130	4082	5260	3639	3127	3244	3483	3529	4558	6611	8462	5419	5557	5006	4640	3027	3023	3992	3207	2900	3641	4772	5833	3778	2732	2688	2648
	ASPEN COLCHICINE DS TAB 1 MG ( 0722289001 )	4178	3115	3338	3416	3170	4020	6619	6659	4375	4130	4082	5260	3639	3127	3244	3483	3529	4558	6611	8462	5419	5557	5006	4640	3027	3023	3992	3207	2900	3641	4772	5833	3778	2732	2688	2648
	Selection Status:
	RxOtc: OTC, Rx UNITS/SCRIPTS
	AtcDescriptionLevel5: Colchicine
	Total 1 mg tablet (OTC Rand Value)	1.71887e+06	1.58985e+06	1.66668e+06	1.71674e+06	1.66948e+06	1.76949e+06	1.78262e+06	2.04982e+06	2.03907e+06	1.76433e+06	1.94298e+06	1.88114e+06	1.85612e+06	1.66717e+06	1.76293e+06	1.81027e+06	1.74789e+06	1.90442e+06	1.92845e+06	2.16614e+06	2.09858e+06	1.9206e+06	2.23675e+06	1.90598e+06	1.86994e+06	1.73046e+06	1.91809e+06	1.84719e+06	1.83482e+06	2.03308e+06	2.00681e+06	2.4226e+06	2.4324e+06	1.98123e+06	2.22151e+06	2.05281e+06
	Total 0.5 mg tablet (OTC Rand Value)	2.17305e+06	2.03633e+06	2.06728e+06	2.0507e+06	1.93774e+06	2.169e+06	2.15106e+06	2.07076e+06	2.39549e+06	2.25232e+06	2.43209e+06	2.33044e+06	2.35262e+06	2.16241e+06	2.32322e+06	2.22434e+06	2.12631e+06	2.27565e+06	2.23008e+06	2.25268e+06	2.61221e+06	2.44159e+06	2.83935e+06	2.38369e+06	2.45843e+06	2.42753e+06	2.87026e+06	2.58045e+06	2.4606e+06	2.57944e+06	2.48505e+06	2.8935e+06	3.50668e+06	2.90733e+06	3.16996e+06	2.83141e+06
	Total 1 mg tablet (OTC units/Scripts)	39708	37419	38994	39876	40724	44955	44795	54371	48904	41131	45123	41787	40655	37314	38583	41437	40763	44408	44662	52201	47580	42477	47500	40862	38646	34554	37882	37542	38333	43205	42347	51377	49594	39734	44462	41033
	Total 0.5 mg tablet (OTC units/Scripts)	17607	16521	17008	17312	16462	18129	18072	18782	19869	17820	19087	18294	18054	16443	17815	17566	16719	18198	18071	19317	20874	18566	21249	18162	18377	17812	22172	20152	18297	19679	18994	23843	29624	22343	22941	20376

## Sheet: Supplementary Table 5
Colchicine Time Series Utilisation Data
Rand value				Units/Scripts
Date:	Total 1 mg tablet (OTC Rand Value)	Total 0.5 mg tablet (OTC Rand Value)		Date:	Total 1 mg tablet (OTC units/Scripts)	Total 0.5 mg tablet (OTC units/Scripts)
2018-05-05	1.71887e+06	2.17305e+06		2018-05-05	17607	39708
2018-06-06	1.58985e+06	2.03633e+06		2018-06-06	16521	37419
2018-07-07	1.66668e+06	2.06728e+06		2018-07-07	17008	38994
2018-08-08	1.71674e+06	2.0507e+06		2018-08-08	17312	39876
2018-09-09	1.66948e+06	1.93774e+06		2018-09-09	16462	40724
2018-10-10	1.76949e+06	2.169e+06		2018-10-10	18129	44955
2018-11-01	1.78262e+06	2.15106e+06		2018-11-01	18072	44795
2018-12-02	2.04982e+06	2.07076e+06		2018-12-02	18782	54371
2019-01-01	2.03907e+06	2.39549e+06		2019-01-01	19869	48904
2019-02-02	1.76433e+06	2.25232e+06		2019-02-02	17820	41131
2019-03-03	1.94298e+06	2.43209e+06		2019-03-03	19087	45123
2019-04-04	1.88114e+06	2.33044e+06		2019-04-04	18294	41787
2019-05-05	1.85612e+06	2.35262e+06		2019-05-05	18054	40655
2019-06-06	1.66717e+06	2.16241e+06		2019-06-06	16443	37314
2019-07-07	1.76293e+06	2.32322e+06		2019-07-07	17815	38583
2019-08-08	1.81027e+06	2.22434e+06		2019-08-08	17566	41437
2019-09-09	1.74789e+06	2.12631e+06		2019-09-09	16719	40763
2019-10-10	1.90442e+06	2.27565e+06		2019-10-10	18198	44408
2019-11-01	1.92845e+06	2.23008e+06		2019-11-01	18071	44662
2019-12-02	2.16614e+06	2.25268e+06		2019-12-02	19317	52201
2020-01-01	2.09858e+06	2.61221e+06		2020-01-01	20874	47580
2020-02-02	1.9206e+06	2.44159e+06		2020-02-02	18566	42477
2020-03-03	2.23675e+06	2.83935e+06		2020-03-03	21249	47500
2020-04-04	1.90598e+06	2.38369e+06		2020-04-04	18162	40862
2020-05-05	1.86994e+06	2.45843e+06		2020-05-05	18377	38646
2020-06-06	1.73046e+06	2.42753e+06		2020-06-06	17812	34554
2020-07-07	1.91809e+06	2.87026e+06		2020-07-07	22172	37882
2020-08-08	1.84719e+06	2.58045e+06		2020-08-08	20152	37542
2020-09-09	1.83482e+06	2.4606e+06		2020-09-09	18297	38333
2020-09-30	2.03308e+06	2.57944e+06		2020-10-10	19679	43205
2020-11-01	2.00681e+06	2.48505e+06		2020-11-01	18994	42347
2020-12-02	2.4226e+06	2.8935e+06		2020-12-02	23843	51377
2021-01-01	2.4324e+06	3.50668e+06		2021-01-01	29624	49594
2021-02-02	1.98123e+06	2.90733e+06		2021-02-02	22343	39734
2021-03-03	2.22151e+06	3.16996e+06		2021-03-03	22941	44462
2021-04-04	2.05281e+06	2.83141e+06		2021-04-04	20376	41033
	2019	2020
Total Units/ Scripts	217253	238177
Total Rand Value	4.98286e+07	5.4857e+07
CAGR Units/Scripts 2019-2020	0.0963117
CAGR Rand Value 2019-2020	0.100915

## Sheet: Supplementary Table 6
Clinical trials within South Africa
Chloroquine / Hydroxychloroquine
Trial ID	Trial name	Registration date	Recruit start date	Termination date	Status	Drugs	Institutions	SA only / Global	Trial nature	Phase	Results available	Result description	Other IDs	Link
NCT04360759	Chloroquine Outpatient Treatment Evaluation for HIV-Covid-19 (CQOTE)	24/04/2020	2020-01-05	18/08/2020	Withdrawn	Chloroquine ; Hydroxychloroquine	University of Cape Town	South Africa	Randomised open-label intervention	Phase 3	None	NA		https://ClinicalTrials.gov/show/NCT04360759
Colchicine
Trial ID	Trial name	Registration date	Recruit start date	Termination date	Status	Drugs	Institutions	SA only / Global	Trial nature	Phase	Results available	Result description	Other IDs	Link
NCT04322682	Colchicine Coronavirus SARS-CoV2 Trial (COLCORONA) (COVID-19)	26/03/2020	23/03/2020	21/01/2021	Complete	Colchicine	Tread Research, Tygerberg Hospital, Cape Town, South Africa	USA ; Spain ; South Africa	Randomised triple-blinded intervention	Phase 3	https://doi.org/10.1101/2021.01.26.21250494 (pre-print)	Among non-hospitalized patients with COVID-19, colchicine reduces the composite rate of death or hospitalization. (COLCORONA ClinicalTrials.gov number: NCT04322682)	MHIPS-2020-001|3R01HL146206-02S1	https://ClinicalTrials.gov/show/NCT04322682
Ivermectin		None from local and international databases
Trial ID	Trial name	Registration date	Recruit start date	Termination date	Status	Drugs	Institutions	SA only / Global	Trial nature	Phase	Results available	Result description	Other IDs	Link
Multiple agent trials
Trial ID	Trial name	Registration date	Recruit start date	Termination date	Status	Drugs	Institutions	SA only / Global	Trial nature	Phase	Results available	Result description	Other IDs	Link
DOH-27-112020-8037	COVID-19 Multiple Agents and Modulators Unified Industry Members Trial (COMMUNITY)	26/11/2020	Not yet recruiting	NA	Not yet recruiting	Multiple candidate agents	South Africa-no specific site mentioned	SA only	Randomised control trial	Phase 3	No	NA		https://sanctr.samrc.ac.za/Search.aspx

## Sheet: Supplementary Table 7
Chloroquine / Hydroxychloroquine
Global Chloroqine Clinical Trials
Trial ID	Trial name	Registration date	Recruit start date	Termination date	Status	Enrollment	Drug of interest	Institutions	SA only / Global	Trial nature	Phase	Results available	Result description	Other IDs	Link
NCT04261517	Efficacy and Safety of Hydroxychloroquine for Treatment of COVID-19	2020-02-07	2020-02-06	2020-02-25	Completed	30	Hydroxychloroquine	Shanghai Public Health Clinical Center, Shanghai, Shanghai, China|Shanghai Public Health Clinical Center, Shanghai, Shanghai, China	Global	Randomised open-label intervention	Phase 3	Has results	DOI: 10.3785/j.issn.1008-9292.2020.03.03	HC-COVID-19	https://ClinicalTrials.gov/show/NCT04261517
NCT04286503	The Clinical Study of Carrimycin on Treatment Patients With COVID-19	2020-02-27	2020-02-23	2021-02-28	Not yet recruiting	520	Chloroquine phosphate		Global	Randomised open-label intervention	Phase 4	No Results Available	NA	BeijingYouan Hospital	https://ClinicalTrials.gov/show/NCT04286503
NCT04303507	Chloroquine/ Hydroxychloroquine Prevention of Coronavirus Disease (COVID-19) in the Healthcare Setting	2020-03-11	2020-04-29	2021-12-21	Recruiting	4000	Hydroxychloroquine; chloroquine	Chattogram Medical College Hospital, Chittagong, Chattogram, Bangladesh|Centre Hospitalier et Universitaire de Zone Abomey-Calavi, Abomey-Calavi, Benin|Alert Hospital, Addis Ababa, Ethiopia|The St. Paul's Hospital Millennium Medical College, Addis Ababa, Ethiopia|Zewditu Memorial Hospital, Addis Ababa, Ethiopia|Airlangga University Hospital (UNAIR), Surabaya, East Java, Indonesia|Husada Utama Hos…	Global	Randomised double-blinded placebo-controlled intervention	Not Applicable	No Results Available	NA	VIR20001	https://ClinicalTrials.gov/show/NCT04303507
NCT04303299	Fight COVID-19 Trial	2020-03-11	2020-08-19	2021-12-31	Recruiting	320	Hydroxychloroquine	Assistant Professor Subsai Kongsaengdao, Bangkok, Thailand	Global	Randomised open-label intervention	Phase 3	No Results Available	NA	TH-DMS-COVID19 study	https://ClinicalTrials.gov/show/NCT04303299
NCT04307693	Comparison of Lopinavir/Ritonavir or Hydroxychloroquine in Patients With Mild Coronavirus Disease (COVID-19)	2020-03-13	2020-03-11	2020-04-30	Terminated	65	Hydroxychloroquine sulphate	Asan Medical Center, University of Ulsan College of Medicine, Seoul, Korea, Republic of	Global	Randomised open-label intervention	Phase 2	No Results Available	NA	S2020-0472-0001	https://ClinicalTrials.gov/show/NCT04307693
NCT04308668	Post-exposure Prophylaxis / Preemptive Therapy for SARS-Coronavirus-2	2020-03-16	2020-03-17	2020-05-20	Completed	1312	Hydroxychloroquine	Nationwide Enrollment via Internet, please email: covid19@umn.edu, Minneapolis, Minnesota, United States|University of Minnesota, Minneapolis, Minnesota, United States|University of Alberta, Edmonton, Alberta, Canada|University of Manitoba, Winnipeg, Manitoba, Canada|Research Institute of the McGill University Heath Centre, MontrÃ©al, Quebec, Canada	Global	Randomised quadruple-blinded placebo-controlled intervention	Phase 3	Has Results	DOI: 10.1056/NEJMoa2016638 ; DOI: 10.7326/M20-4207 ; DOI: 10.1093/ofid/ofaa500 ; DOI: 10.7326/L20-1426	MED-2020-28673	https://ClinicalTrials.gov/show/NCT04308668
NCT04315896	Hydroxychloroquine Treatment for Severe COVID-19 Pulmonary Infection (HYDRA Trial)	2020-03-20	2020-04-14	2020-08-15	Active, not recruiting	500	Hydroxychloroquine	Instituto Nacional de Enfermedades Respiratorias, "Ismael CosÃ­o Villegas", Mexico, City, Mexico	Global	Randomised quadruple-blinded placebo-controlled intervention	Phase 3	No Results Available	NA	HidroxycloroquinaCOVID19	https://ClinicalTrials.gov/show/NCT04315896
NCT04316377	Norwegian Coronavirus Disease 2019 Study	2020-03-20	2020-03-25	2025-03-03	Active, not recruiting	53	Hydroxychoroquine sulphate	Akershus University Hospital, LÃ¸renskog, Norway	Global	Randomised open-label intervention	Phase 4	Has results	DOI: 10.1038/s41467-020-19056-6	REC 121446	https://ClinicalTrials.gov/show/NCT04316377
NCT04315948	Trial of Treatments for COVID-19 in Hospitalized Adults	2020-03-20	2020-03-22	2021-03-23	Active, not recruiting	2416	Hydroxychloroquine	Medizinische UniversitÃ¤t Innsbruck, Innsbruck, Austria|Kepler UniversitÃ¤tsklinikum Linz, Linz, Austria|Landeskrankenhaus Salzburg UniversitÃ¤tsklinikum der Paracelsus Medizinischen PrivatuniversitÃ¤t, Salzburg, Austria|HÃ´pital Erasme - Cliniques universitaires de Bruxelles, Brussels, Belgium|HÃ´pital Saint Luc, Brussels, Belgium|HÃ´pital La Citadelle, LiÃ¨ge, Belgium|Centre Hospitalier Univers…	Global	Randomised triple-blinded placebo-controlled intervention	Phase 3	Has results	DOI: 10.1056/NEJMoa2023184 ; DOI: 10.1016/j.cmi.2021.05.020	C20-15	https://ClinicalTrials.gov/show/NCT04315948
NCT04318015	Hydroxychloroquine Chemoprophylaxis in Healthcare Personnel in Contact With COVID-19 Patients (PHYDRA Trial)	2020-03-23	2020-04-14	2021-03-31	Recruiting	400	Hydroxychloroquine	Instituto Nacional de Enfermedades Respiratorias, "Ismael CosÃ­o Villegas", Mexico, City, Mexico	Global	Randomised quadruple-masked placebo-controlled intervention	Phase 3	No Results Available	NA	ProfilaxisCOVID	https://ClinicalTrials.gov/show/NCT04318015
NCT04318444	Hydroxychloroquine Post Exposure Prophylaxis for Coronavirus Disease (COVID-19)	2020-03-24	2020-03-29	2021-03-22	Recruiting	1600	Hydroxychloroquine	Columbia University Irving Medical Center, New York, New York, United States	Global	Randomised quadruple-blinded placebo-controlled intervention	Phase 2|Phase 3	No Results Available	NA	AAAS9676	https://ClinicalTrials.gov/show/NCT04318444
NCT04321278	Safety and Efficacy of Hydroxychloroquine Associated With Azithromycin in SARS-CoV2 Virus (Coalition Covid-19 Brasil II)	2020-03-25	2020-03-28	2020-06-14	Completed	440	Hydroxychloroquine	Hospital de UrgÃªncia e EmergÃªncia de Rio Branco, Rio Branco, AC, Brazil|Hospital e ClÃ­nica SÃ£o Roque, IpiaÃº, BA, Brazil|Hospital da Cidade, Salvador, BA, Brazil|Hospital Maternidade SÃ£o Vicente de Paulo, Barbalha, CE, Brazil|Hospital de Messejana Dr. Carlos Alberto Studart Gomes, Fortaleza, CE, Brazil|Hospital Unimed Cariri, Juazeiro Do Norte, CE, Brazil|Hospital Brasilia, Brasilia, DF, Bra…	Global	Randomised open-label intervention	Phase 3	Has results	DOI: 10.1016/S0140-6736(20)31862-6 ; DOI: 10.1016/j.medcli.2020.04.004	30155020.5.1001.0071	https://ClinicalTrials.gov/show/NCT04321278
NCT04321616	The Efficacy of Different Anti-viral Drugs in COVID 19 Infected Patients	2020-03-25	2020-03-28	2021-11-20	Recruiting	700	Hydroxychloroquine	Andreas Barratt-Due, Oslo, Norway	Global	Randomised open-label intervention	Phase 2|Phase 3	Has results	DOI: 10.7326/M21-0653	118684	https://ClinicalTrials.gov/show/NCT04321616
NCT04323631	Hydroxychloroquine for the Treatment of Patients With Mild to Moderate COVID-19 to Prevent Progression to Severe Infection or Death	2020-03-26	2020-04-30	2020-04-30	Withdrawn	0	Hydroxychloroquine		Global	Randomised open-label placebo-controlled intervention	Early Phase 1	No Results Available	NA	0154-20-RMB	https://ClinicalTrials.gov/show/NCT04323631
NCT04322123	Safety and Efficacy of Hydroxychloroquine Associated With Azithromycin in SARS-Cov-2 Virus (COVID-19)	2020-03-26	2020-04-01	2021-08-30	Active, not recruiting	630	Hydroxychloroquine	Hospital Geral ClÃ©riston Andrade, Feira De Santana, BA, Brazil|Hospital Ana Nery - HAN/SESAB, Salvador, BA, Brazil|HHospital SAMUR, VitÃ³ria Da Conquista, BA, Brazil|Hospital Geral de VitÃ³ria da Conquista, VitÃ³ria Da Conquista, BA, Brazil|Hospital de BrasÃ­lia, Brasilia, DF, Brazil|Instituto de Cardiologia do Distrito Federal, BrasÃ­lia, DF, Brazil|Hospital Maternidade SÃ£o JosÃ© - UNESC - Fun…	Global	Randomised open-label intervention	Phase 3	Has results	DOI: 10.1056/NEJMoa2019014	Brazil COVID Coalition I Trial	https://ClinicalTrials.gov/show/NCT04322123
NCT04322396	Proactive Protection With Azithromycin and hydroxyChloroquine in Hospitalized Patients With COVID-19	2020-03-26	2020-04-06	2021-02-02	Terminated	117	Hydroxychloroquine	Aalborg Sygehus, Aalborg, Denmark|Bispebjerg Hospital, Copenhagen, Denmark|Herlev-Gentofte Hospital, Copenhagen, Denmark|Hvidovre Hospital, Copenhagen, Denmark|NordsjÃ¦llands Hospital, HillerÃ¸d, Denmark|Odense Universitetshospital, Odense, Denmark|Roskilde Sygehus, Roskilde, Denmark|Slagelse Sygehus, Slagelse, Denmark	Global	Randomised quadruple-blinded placebo-controlled intervention	Phase 2	Has Results	NA	KronLungesyg_COVID_19_protokol	https://ClinicalTrials.gov/show/NCT04322396
NCT04323527	Chloroquine Diphosphate for the Treatment of Severe Acute Respiratory Syndrome Secondary to SARS-CoV2	2020-03-26	2020-03-23	2020-06-07	Completed	278	Chloroquine diphosphate	Hospital e Pronto Socorro Delphina Rinaldi Abdel Aziz, Manaus, Amazonas, Brazil	Global	Randomised quadruple-blinded intervention	Phase 2	Has results	DOI: 10.1001/jamanetworkopen.2020.8857	CAAE: 30152620.1.0000.0005	https://ClinicalTrials.gov/show/NCT04323527
NCT04326725	Proflaxis Using Hydroxychloroquine Plus Vitamins-Zinc During COVID-19 Pandemia	2020-03-30	2020-03-20	2020-09-01	Active, not recruiting	80	Hydroxychloroquine	Istinye University Medical School, Istanbul, Turkey	Global	Prospective observational study		No Results Available	NA	########	https://ClinicalTrials.gov/show/NCT04326725
NCT04325893	Hydroxychloroquine Versus Placebo in COVID-19 Patients at Risk for Severe Disease	2020-03-30	2020-04-01	2020-06-18	Terminated	259	Hydroxychloroquine	CH Agen, Agen, France|CHU Amiens, Amiens, France|CHU Angers, Angers, France|CH Auxerre, Auxerre, France|APHP Avicenne, Bobigny, France|CHU Brest, Brest, France|CHU Caen, Caen, France|CH Chalon Sur SaÃ´ne, Chalon Sur SaÃ´ne, France|CH Cherbroug, Cherbourg, France|CH Cholet, Cholet, France|CH Colmar, Colmar, France|CH CompiÃ¨gne, CompiÃ¨gne, France|APHP Henri Mondor, CrÃ©teil, France|CH Intercommun…	Global	Randomised double-blinded placebo-controlled intervention	Phase 3	Has results	DOI: 10.1016/j.cmi.2021.03.005	49RC20_0071	https://ClinicalTrials.gov/show/NCT04325893
NCT04328272	Effectiveness of Hydroxychloroquine in Covid-19 Patients	2020-03-31	2020-03-28	2020-06-28	Not yet recruiting	75	Hydroxychloroquine	Ayub Teaching Institution, AbbottÄbÄd, K.p.k, Pakistan	Global	Randomised single-blinded placebo-controlled intervention	Phase 3	No Results Available	NA	Ath/ct101/22/3	https://ClinicalTrials.gov/show/NCT04328272
NCT04328285	Chemoprophylaxis of SARS-CoV-2 Infection (COVID-19) in Exposed Healthcare Workers	2020-03-31	2020-04-14	2021-03-30	Active, not recruiting	1200	Hydroxychloroquine	CHU d'Angers, Angers, France|CHU de Bordeaux, Bordeaux, France|CHU de Clermont-Ferrand, Clermont-ferrand, France|CHU de Montpellier, Montpellier, France|CHU de Nancy, Nancy, France|CHU de Nantes, Nantes, France|AP-HP - HÃ´pital Bichat, Paris, France|CHU de Rennes, Rennes, France|CHU de Rouen, Rouen, France|CHU de Saint-Etienne, Saint-Ã‰tienne, France	Global	Randomised triple-blinded placebo-controlled intervention	Phase 3	No Results Available	NA	20PH061|2020-001188-96	https://ClinicalTrials.gov/show/NCT04328285
NCT04328467	Pre-exposure Prophylaxis for SARS-Coronavirus-2	2020-03-31	2020-04-06	2020-07-13	Completed	1483	Hydroxychloroquine	Nationwide Enrollment via Internet, please email: covid19@umn.edu, Minneapolis, Minnesota, United States|University of Minnesota, Minneapolis, Minnesota, United States	Global	Randomised quadruple-blinded placebo-controlled intervention	Phase 3	Has results	DOI: 10.1093/cid/ciaa1571	MED-2020-28720	https://ClinicalTrials.gov/show/NCT04328467
NCT04328493	The Vietnam Chloroquine Treatment on COVID-19	2020-03-31	2020-04-07	2020-09-10	Completed	10	Chloroquine phosphate	National Hospital for Tropical Diseases, Hanoi, Vietnam|Can Gio COVID Hospital, Ho Chi Minh City, Vietnam|Cho Ray Hospital, Ho Chi Minh City, Vietnam|Cu Chi COVID Hospital, Ho Chi Minh City, Vietnam|Hospital for Tropical Diseases, Ho Chi Minh City, Vietnam	Global	Randomised open-label intervention	Phase 2	No Results Available	NA	COVID	https://ClinicalTrials.gov/show/NCT04328493
NCT04329832	Hydroxychloroquine vs. Azithromycin for Hospitalized Patients With Suspected or Confirmed COVID-19	2020-04-01	2020-03-30	2021-12-31	Active, not recruiting	85	Hydroxychloroquine	Intermountain Medical Center, Murray, Utah, United States|University of Utah, Salt Lake City, Utah, United States	Global	Randomised open-label intervention	Phase 2	Has results	DOI: 10.1513/AnnalsATS.202008-940OC	1051355	https://ClinicalTrials.gov/show/NCT04329832
NCT04329611	ALBERTA HOPE COVID-19 for the Prevention of Severe COVID19 Disease	2020-04-01	2020-04-13	2020-07-20	Terminated	148	Hydroxychloroquine	University of Calgary/Foothills Medical Centre, Calgary, Alberta, Canada|University of Alberta, Edmonton, Alberta, Canada	Global	Randomised triple-blinded intervention	Phase 3	Has results	DOI: 10.9778/cmajo.20210069	ABCOV-01 version 1.5	https://ClinicalTrials.gov/show/NCT04329611
NCT04329572	Efficacy and Safety of Hydroxychloroquine and Azithromycin for the Treatment of Hospitalized Patients With Moderate to Severe COVID-19	2020-04-01	2020-04-23	2020-06-30	Suspended	400	Hydroxychloroquine sulphate	Prevent Senior Private Operadora de SaÃºde LTDA., SÃ£o Paulo, Brazil	Global	Open-label intervention	Early Phase 1	No Results Available	NA	HIAPRE0320OR	https://ClinicalTrials.gov/show/NCT04329572
NCT04329923	The PATCH Trial (Prevention And Treatment of COVID-19 With Hydroxychloroquine)	2020-04-01	2020-04-09	2020-11-13	Terminated	173	Hydroxychloroquine sulphate	University of Pennsylvania, Philadelphia, Pennsylvania, United States	Global	Randomised triple-blinded placebo-controlled intervention	Phase 2	Has results	DOI: 10.1001/jamainternmed.2020.6319	842838	https://ClinicalTrials.gov/show/NCT04329923
NCT04330144	Hydroxychloroquine as Post Exposure Prophylaxis for SARS-CoV-2(HOPE Trial)	2020-04-01	2020-04-01	2022-03-30	Not yet recruiting	2486	Hydroxychloroquine		Global	Randomised single-blinded placebo-controlled intervention	Phase 3	No Results Available	NA	3-2020-0036	https://ClinicalTrials.gov/show/NCT04330144
NCT04328961	Hydroxychloroquine for COVID-19 Post-exposure Prophylaxis (PEP)	2020-04-01	2020-03-31	2020-10-08	Completed	829	Hydroxychloroquine sulphate	University of California Los Angeles, Los Angeles, California, United States|Tulane, New Orleans, Louisiana, United States|University of Maryland, Baltimore, Baltimore, Maryland, United States|Boston University, Boston, Massachusetts, United States|NYU Langone Health, New York, New York, United States|SUNY Upstate Medical University, Syracuse, New York, United States|University of Washington, Coo…	Global	Randomised double-blinded intervention	Phase 2|Phase 3	Has results	DOI: 10.7326/M20-6519	STUDY00009750|INV-016204	https://ClinicalTrials.gov/show/NCT04328961
NCT04330495	Randomized, Controlled, Double-blind Clinical Trial Comparing the Efficacy and Safety of Chemoprophylaxis With Hydroxychloroquine in Patients Under Biological Treatment and / or JAK Inhibitors in the Prevention of SARS-CoV-2 Infection	2020-04-01	2020-04-06	2020-11-06	Not yet recruiting	800	Hydroxychloroquine		Global	Randomised double-blinded placebo-controlled intervention	Phase 4	No Results Available	NA	EnCOVID-HidroxiCLOROQUINA	https://ClinicalTrials.gov/show/NCT04330495
NCT04331834	Pre-Exposure Prophylaxis With Hydroxychloroquine for High-Risk Healthcare Workers During the COVID-19 Pandemic	2020-04-02	2020-04-03	2020-12-31	Completed	275	Hydroxychloroquine	ISGlobal, Barcelona, Spain	Global	Randomised quadruple-blinded placebo-controlled intervention	Phase 3	No Results Available	NA	PrEP_COVID	https://ClinicalTrials.gov/show/NCT04331834
NCT04332094	Clinical Trial of the Use of Tocilizumab for Treatment of SARS-CoV-2 Infection (COVID-19)	2020-04-02	2020-04-02	2021-07-21	Recruiting	276	Hydroxychloroquine	Hospital Universitario Central de Asturias, Oviedo, Asturias, Spain|Hospital General Universitario de Alicante, Alicante, Valencia, Spain|Hospital General Universitario de Elche, Elche, Valencia, Spain|Hospital de la Santa Creu i Sant Pau, Barcelona, Spain|Hospital del Mar, Barcelona, Spain|Hospital Sant Joan DespÃ­, Barcelona, Spain|Hospital Clinico San Carlos, Madrid, Spain	Global	Randomised open-label intervention	Phase 2	No Results Available	NA	IIBSP-COV-2020-23	https://ClinicalTrials.gov/show/NCT04332094
NCT04331600	Chloroquine as Antiviral Treatment in Coronavirus Infection 2020	2020-04-02	2020-04-16	2020-12-17	Completed	16	Chloroquine phosphate	Uniwersytecki Szpital Kliniczny, WrocÅ‚aw, Ul. Borowska 213, Poland|Wielospecjalistyczny Szpital Miejski, PoznaÅ„, Ul. Szwajcarska 3, Poland	Global	Randomised open-label intervention	Phase 4	No Results Available	NA	WROCLAW CORONA STUDY 2020	https://ClinicalTrials.gov/show/NCT04331600
NCT04333225	Hydroxychloroquine in the Prevention of COVID-19 Infection in Healthcare Workers	2020-04-03	2020-04-03	2020-06-30	Completed	228	Hydroxychloroquine	Baylor University Medical Center, Dallas, Texas, United States	Global	Non-randomised open-label intervention	Phase 2	No Results Available	NA	020-132	https://ClinicalTrials.gov/show/NCT04333225
NCT04332991	Outcomes Related to COVID-19 Treated With Hydroxychloroquine Among In-patients With Symptomatic Disease	2020-04-03	2020-04-02	2020-07-23	Completed	479	Hydroxychloroquine	University of Arizona, Tucson, Arizona, United States|UCSF Fresno, Fresno, California, United States|Ronald Reagan UCLA Medical Center, Los Angeles, California, United States|UC Davis Medical Center, Sacramento, California, United States|UCSF Medical Center, San Francisco, California, United States|Stanford University, Stanford, California, United States|Medical Center of Aurora, Aurora, Colorado…	Global	Randomised quadruple-blinded placebo-controlled intervention	Phase 3	Has results	DOI: 10.1001/jama.2020.22240	PETAL 05 Orchid	https://ClinicalTrials.gov/show/NCT04332991
NCT04333654	Hydroxychloroquine in Outpatient Adults With COVID-19	2020-04-03	2020-04-12	2020-05-26	Terminated	8	Hydroxychloroquine	Investigational Site Number 8400001, Boston, Massachusetts, United States|Investigational Site Number 0561001, Bruxelles, Belgium|Investigational Site Number 0561002, Lodelinsart, Belgium|Investigational Site Number 2501001, Bordeaux Cedex, France|Investigational Site Number 2501002, Paris, France|Investigational Site Number 5281001, Groningen, Netherlands|Investigational Site Number 5281002, Har…	Global	Randomised quadruple-blinded placebo-controlled intervention	Phase 1	No Results Available	NA	EFC16855|2020-001269-35|U1111-1249-6168	https://ClinicalTrials.gov/show/NCT04333654
NCT04333628	Chloroquine for Mild Symptomatic and Asymptomatic COVID-19	2020-04-03	2020-06-01	2020-09-01	Terminated	5	Chloroquine	Haemek Medical Center, Afula, Israel	Global	Randomised open-label intervention	Phase 2|Phase 3	No Results Available	NA	EMC 0045-20	https://ClinicalTrials.gov/show/NCT04333628
NCT04334382	Hydroxychloroquine vs. Azithromycin for Outpatients in Utah With COVID-19	2020-04-06	2020-04-02	2021-12-31	Recruiting	1550	Hydroxychloroquine	Intermountain Medical Center, Murray, Utah, United States|University of Utah, Salt Lake City, Utah, United States	Global	Randomised open-label intervention	Phase 3	No Results Available	NA	1051360	https://ClinicalTrials.gov/show/NCT04334382
NCT04335552	Pragmatic Factorial Trial of Hydroxychloroquine, Azithromycin, or Both for Treatment of Severe SARS-CoV-2 Infection	2020-04-06	2020-04-17	2020-06-26	Terminated	11	Hydroxychloroquine	Duke Regional Hospital, Durham, North Carolina, United States|Duke University Hospital, Durham, North Carolina, United States|Durham VA Medical Center, Durham, North Carolina, United States|Duke Raleigh Hospital, Raleigh, North Carolina, United States	Global	Randomised open-label intervention	Phase 2	Has Results	NA	PRO00105339	https://ClinicalTrials.gov/show/NCT04335552
NCT04334148	Healthcare Worker Exposure Response and Outcomes of Hydroxychloroquine	2020-04-06	2020-04-22	2021-01-09	Completed	1363	Hydroxychloroquine	Children's Hospital Colorado/University of Colorado Denver, Aurora, Colorado, United States|University of Florida, Gainesville, Florida, United States|University of Florida Jacksonville, Jacksonville, Florida, United States|University of Florida Health Central Florida, Leesburg, Florida, United States|University of Miami Florida, Miami, Florida, United States|Advent Health, Orlando, Florida, Unit…	Global	Randomised triple-blinded placebo-controlled intervention	Phase 3	No Results Available	NA	Pro00105274	https://ClinicalTrials.gov/show/NCT04334148
NCT04334967	Hydroxychloroquine in Patients With Newly Diagnosed COVID-19 Compared to Standard of Care	2020-04-06	2020-03-30	2022-05-27	Suspended	13	Hydroxychloroquine	Portland Providence Medical Center, Portland, Oregon, United States	Global	Randomised single-blinded intervention	Phase 4	Has results	DOI: 10.1093/cid/ciaa237	2020000000	https://ClinicalTrials.gov/show/NCT04334967
NCT04335084	A Study of Hydroxychloroquine, Vitamin C, Vitamin D, and Zinc for the Prevention of COVID-19 Infection	2020-04-06	2020-06-22	2021-12-21	Recruiting	600	Hydroxychloroquine	ProgenaBiome, Ventura, California, United States	Global	Randomised double-blinded intervention	Phase 2	Has results	DOI: 10.1016/j.ijantimicag.2020.105949	PRG-042	https://ClinicalTrials.gov/show/NCT04335084
NCT04334928	Randomized Clinical Trial for the Prevention of SARS-CoV-2 Infection (COVID-19) in Healthcare Personnel	2020-04-06	2020-04-15	2021-07-31	Active, not recruiting	1002	Hydroxychloroquine	Hospital Universitario de Ferrol, Ferrol, A CoruÃ±a, Spain|Hospital ClÃ­nico Universitario de Santiago, Santiago De Compostela, A CoruÃ±a, Spain|Hospital General de Elche, Elche, Alicante, Spain|Hospital Universitario Central de Asturias, Oviedo, Asturias, Spain|Hospital Sant Joan de Deu de Esplugues, Esplugues De Llobregat, Barcelona, Spain|Parc Sanitari Sant Joan de DÃ©u de Sant Boi, Sant Boi D…	Global	Randomised double-blinded placebo-controlled intervention	Phase 3	No Results Available	NA	PrEP COVID-19	https://ClinicalTrials.gov/show/NCT04334928
NCT04334512	A Study of Quintuple Therapy to Treat COVID-19 Infection	2020-04-06	2020-06-22	2021-09-24	Recruiting	600	Hydroxychloroquine	ProgenaBiome, Ventura, California, United States	Global	Randomised double-blinded intervention	Phase 2	No Results Available	NA	PRG-044	https://ClinicalTrials.gov/show/NCT04334512
NCT04336332	Randomized Comparison of Combination Azithromycin and Hydroxychloroquine vs. Hydroxychloroquine Alone for the Treatment of Confirmed COVID-19	2020-04-07	2020-04-01	2021-04-30	Active, not recruiting	160	Hydroxychloroquine sulphate	Saint Barnabas Medical Center, Livingston, New Jersey, United States|Robert Wood Johnson University Hopsital, New Brunswick, New Jersey, United States|Rutgers Cancer Institute of New Jersey, New Brunswick, New Jersey, United States|The University Hospital, Newark, New Jersey, United States	Global	Randomised open-label intervention	Phase 2	No Results Available	NA	002011|Pro2020000712	https://ClinicalTrials.gov/show/NCT04336332
NCT04336748	HCQ for Primary Prophylaxis Against COVID19 in Health-care Workers	2020-04-07	2021-04-20	2021-08-20	Not yet recruiting	440	Hydroxychloroquine		Global	Randomised triple-blinded intervention	Phase 3	No Results Available	NA	HCQ prophylaxis for COVID19	https://ClinicalTrials.gov/show/NCT04336748
NCT04338906	Combination Therapy With Camostat Mesilate + Hydroxychloroquine for COVID-19	2020-04-08	2021-05-20	2021-12-21	Withdrawn	0	Hydroxychloroquine		Global	Randomised quadruple-blinded placebo-controlled intervention	Phase 4	No Results Available	NA	CLOCC-2020	https://ClinicalTrials.gov/show/NCT04338906
NCT04338698	Hydroxychloroquine, Oseltamivir and Azithromycin for the Treatment of COVID-19 Infection: An RCT	2020-04-08	2020-04-22	2020-11-30	Recruiting	500	Hydroxychloroquine	Faislabad Medical University, FaisalÄbad, Pakistan|Gujranwala Medical College, GujrÄnwÄla, Pakistan|Nawaz Sharif Medical College, GujrÄt, Pakistan|Szabmu-Pims, Islamabad, Pakistan|Akram Medical Complex, Lahore, Pakistan|Fatima Jinnah Medical University, Lahore, Pakistan|King Edward Medical University-Mayo Hospital, Lahore, Pakistan|Lahore General Hospital, Lahore, Pakistan|Khyber Teaching Hos…	Global	Randomised double-blinded intervention	Phase 3	No Results Available	NA	12(06)/2016-Coord	https://ClinicalTrials.gov/show/NCT04338698
NCT04340544	Hydroxychloroquine for the Treatment of Mild COVID-19 Disease	2020-04-09	2020-04-22	2020-10-12	Terminated	17	Hydroxychloroquine	Institute for Tropical Medicine, TÃ¼bingen, Germany	Global	Randomised quadruple-blinded placebo-controlled intervention	Phase 2	No Results Available	NA	COMIHY	https://ClinicalTrials.gov/show/NCT04340544
NCT04340349	Low-dose Hydroxychloroquine and Bromhexine: a Novel Regimen for COVID-19 Prophylaxis in Healthcare Professionals	2020-04-09	2021-02-01	2021-06-30	Enrolling by invitation	214	Hydroxychloroquine sulphate	National Institute of Rehabilitation, Luis Guillermo Ibarra Ibarra, Mexico City, Cdmx, Mexico	Global	Randomised triple-blinded intervention	Early Phase 1	No Results Available	NA	25/20	https://ClinicalTrials.gov/show/NCT04340349
NCT04339816	Azithromycin Added to Hydrochloroquine in Patients Admitted to Intensive Care With COVID-19: Randomised Controlled Trial	2020-04-09	2020-05-13	2020-11-04	Terminated	3	Hydroxychloroquine	FrantiÅ¡ek DuÅ¡ka, Praha, ÄŒeskÃ¡ Republika, Czechia	Global	Randomised triple-blinded placebo-controlled intervention	Phase 3	No Results Available	NA	AZIQUINE-ICU-25032020|2020-001456-18	https://ClinicalTrials.gov/show/NCT04339816
NCT04342221	Hydroxychloroquine for COVID-19	2020-04-10	2020-03-29	2021-02-26	Terminated	30	Hydroxychloroquine sulphate	Zollernalb Klinikum Balingen, Balingen, Germany|Klinikum Darmstadt, Darmstadt, Germany|UniversitÃ¤tsklinikum Hamburg-Eppendorf, Hamburg, Germany|Johannes Wesling Klinikum Minden, Minden, Germany|Klinikum am Steinenberg, Reutlingen, Germany|RoMed Klinikum Rosenheim, Rosenheim, Germany|Robert-Bosch-Krankenhaus, Stuttgart, Germany|Institute for Tropical Medicine, TÃ¼bingen, Germany	Global	Randomised quadruple-blinded placebo-controlled intervention	Phase 3	No Results Available	NA	COV-HCQ|2020-001224-33	https://ClinicalTrials.gov/show/NCT04342221
NCT04341870	Study of Immune Modulatory Drugs and Other Treatments in COVID-19 Patients: Sarilumab, Azithromycin, Hydroxychloroquine Trial - CORIMUNO-19 - VIRO	2020-04-10	2020-04-11	2021-08-20	Suspended	27	Hydroxychloroquine	AP-HP HÃ´pital Avicenne, Bobigny, France|AP-HP HÃ´pital Ambroise ParÃ©, Boulogne-Billancourt, France|AP-HP HÃ´pital Beaujon, Clichy, France|AP-HP HÃ´pital PitiÃ© SalpÃ©triÃ¨re, Paris, France|AP-HP HÃ´pital Saint Antoine, Paris, France	Global	Randomised open-label intervention	Phase 2|Phase 3	No Results Available	NA	APHP200375-3	https://ClinicalTrials.gov/show/NCT04341870
NCT04341441	Will Hydroxychloroquine Impede or Prevent COVID-19	2020-04-10	2020-04-07	2020-12-15	Terminated	624	Hydroxychloroquine	Henry Ford Hospital, Detroit, Michigan, United States|Detroit Department of Transportation (DDOT), Detroit, Michigan, United States|Detroit Fire Department & Detroit EMS, Detroit, Michigan, United States|Detroit Police Department, Detroit, Michigan, United States	Global	Randomised triple-blinded placebo-controlled intervention	Phase 3	No Results Available	NA	1410401	https://ClinicalTrials.gov/show/NCT04341441
NCT04341207	Epidemiology of SARS-CoV-2 and Mortality to Covid19 Disease in French Cancer Patients	2020-04-10	2020-04-03	2021-04-22	Recruiting	1000	Hydroxychloroquine	Gustave Roussy, Villejuif, Val De Marne, France	Global	Non-randomised open-label intervention	Phase 2	No Results Available	NA	2020-001250-21|2020/3078	https://ClinicalTrials.gov/show/NCT04341207
NCT04342156	Safety And Efficacy Of Hydroxychloroquine For At Risk Population (SHARP) Against COVID-19	2020-04-10	2021-04-20	2021-10-20	Withdrawn	0	Hydroxychloroquine sulphate		Global	Randomised open-label intervention	Phase 3	No Results Available	NA	2020/00402	https://ClinicalTrials.gov/show/NCT04342156
NCT04341493	Hydroxychloroquine vs Nitazoxanide in Patients With COVID-19	2020-04-10	2020-04-06	2020-12-30	Terminated	44	Hydroxychloroquine	Materno-Perinatal Hospital "MÃ³nica Pretelini", Toluca, Mexico	Global	Randomised single-blinded intervention	Phase 4	No Results Available	NA	2020-03-681	https://ClinicalTrials.gov/show/NCT04341493
NCT04342169	University of Utah COVID-19 Hydrochloroquine Trial	2020-04-10	2020-04-04	2021-04-22	Recruiting	400	Hydroxychloroquine	University of Utah, Salt Lake City, Utah, United States	Global	Randomised open-label placebo-controlled intervention	Phase 2	No Results Available	NA	IRB_00131893	https://ClinicalTrials.gov/show/NCT04342169
NCT04341727	Hydroxychloroquine,Hydroxychloroquine,Azithromycin in the Treatment of SARS CoV-2 Infection	2020-04-10	2020-04-04	2021-08-01	Suspended	500	Hydroxychloroquine sulphate; chloroquine sulphate	Washington University School of Medicine Infectious Disease Clinical Research Unit, Saint Louis, Missouri, United States|Washington University School of Medicine, Saint Louis, Missouri, United States	Global	Randomised open-label intervention	Phase 3	No Results Available	NA	202000000	https://ClinicalTrials.gov/show/NCT04341727
NCT04343768	An Investigation Into Beneficial Effects of Interferon Beta 1a, Compared to Interferon Beta 1b And The Base Therapeutic Regiment in Moderate to Severe COVID-19: A Randomized Clinical Trial	2020-04-13	2020-04-09	2020-04-27	Completed	60	Hydroxychloroquine	Loghman Hakim Hospital, Shahid Beheshti University of Medical Sciences and Health Services, Tehran, Iran, Islamic Republic of	Global	Randomised open-label intervention	Phase 2	No Results Available	NA	Different Interferons in COVID	https://ClinicalTrials.gov/show/NCT04343768
NCT04342650	Chloroquine Diphosphate in the Prevention of SARS in Covid-19 Infection	2020-04-13	2020-04-08	2020-06-08	Completed	152	Chloroquine diphosphate	Hospital e Pronto Socorro Delphina Rinaldi Abdel Aziz, Manaus, Amazonas, Brazil	Global	Randomised quadruple-blinded placebo-controlled intervention	Phase 2	No Results Available	NA	CAAE: 30504220.5.0000.0005	https://ClinicalTrials.gov/show/NCT04342650
NCT04345692	A Randomized Controlled Clinical Trial: Hydroxychloroquine for the Treatment of COVID-19 in Hospitalized Patients	2020-04-14	2020-03-26	2020-08-31	Terminated	17	Hydroxychloroquine	Queen's Medical Center, Honolulu, Hawaii, United States	Global	Randomised open-label intervention	Phase 3	No Results Available	NA	RA-2020-018	https://ClinicalTrials.gov/show/NCT04345692
NCT04345653	Hydroxychloroquine as Chemoprevention for COVID-19 for High Risk Healthcare Workers	2020-04-14	2020-04-14	2021-05-10	Completed	48	Hydroxychloroquine sulphate	Hackensack Meridian Health - JFK Medical Center, Edison, New Jersey, United States	Global	Open-label intervention	Phase 2	Has Results	NA	Pro2020-0356	https://ClinicalTrials.gov/show/NCT04345653
NCT04344457	Evaluate the Efficacy and Safety of Oral Hydroxychloroquine, Indomethacin and Zithromax in Subjects With Mild Symptoms of COVID-19	2020-04-14	2020-04-16	2020-09-30	Recruiting	80	Hydroxychloroquine	Perseverance Research Center, Scottsdale, Arizona, United States|Covidcraz 19, Llc, New Orleans, Louisiana, United States	Global	Open-label intervention	Phase 1|Phase 2	No Results Available	NA	HIZ-PRC-COVID-19	https://ClinicalTrials.gov/show/NCT04344457
NCT04344444	Treatment in Patients With Suspected or Confirmed COVID-19 With Early Moderate or Severe Disease	2020-04-14	2020-04-13	2021-12-10	Active, not recruiting	600	Hydroxychloroquine	University Medical Center New Orleans, New Orleans, Louisiana, United States	Global	Randomised open-label intervention	Phase 3	No Results Available	NA	COVID 2020-001	https://ClinicalTrials.gov/show/NCT04344444
NCT04344379	Prevention of SARS-CoV-2 in Hospital Workers s Exposed to the Virus	2020-04-14	2020-04-17	2020-07-15	Suspended	122	Hydroxychloroquine	Hopial Avicenne, Bobigny, France|HÃ´pital GHU Paris Saclay, Le Kremlin-BicÃªtre, France|HÃ´pital Saint Antoine, Paris, France|HÃ´pital Broca, Paris, France|HÃ´pital La PitiÃ©-SalpÃ©triÃ¨re, Paris, France|HÃ´pital Cochin, Paris, France|HÃ´pital europÃ©en Georges Pompidou, Paris, France|HÃ´pital Necker, Paris, France	Global	Randomised double-blinded placebo-controlled intervention	Phase 3	No Results Available	NA	APHP200386|2020-001273-73	https://ClinicalTrials.gov/show/NCT04344379
NCT04344951	Chloroquine Phosphate Against Infection by the Novel Coronavirus SARS-CoV-2 (COVID-19): The HOPE Open-Label, Non Randomized Clinical Trial	2020-04-14	2020-04-06	2021-04-30	Recruiting	60	Chloroquine phosphate	Divine Providence Hospital "Pammakaristos", Athens, Greece|Athens General Hospital "Hippokrateio", Athens, Greece|Athens General Hospital of Thoracic Diseases "SOTIRIA", 1st University Pulmonary Clinic, Athens, Greece|Athens General Hospital of Thoracic Diseases "SOTIRIA", 3rd University Pathology Clinic, Athens, Greece|Corfu General Hospital Agia Irini, Corfu, Greece|University General Hospital …	Global	Open-label intervention	Phase 2	Has results	DOI: 10.1016/j.ijantimicag.2020.105949	UNIKINON-01/HOPE	https://ClinicalTrials.gov/show/NCT04344951
NCT04347512	EVALUATION OF THE EFFICACY OF THE HYDROXYCHLOROQUINE-AZITHROMYCIN COMBINATION IN THE IN THE PREVENTION OF COVID-19 RELATED SDRA	2020-04-15	2020-06-02	2020-06-02	Withdrawn	0	Hydroxychloroquine		Global	Randomised open-label intervention	Phase 3	No Results Available	NA	7783	https://ClinicalTrials.gov/show/NCT04347512
NCT04347980	Dexamethasone Treatment for Severe Acute Respiratory Distress Syndrome Induced by COVID-19	2020-04-15	2021-04-20	2021-08-20	Recruiting	122	Hydroxychloroquine	Reanimation adulte. Hopital Marie Lannelongue, Le Plessis-Robinson, France	Global	Randomised single-blinded intervention	Phase 3	No Results Available	NA	2040000000	https://ClinicalTrials.gov/show/NCT04347980
NCT04347889	Preventing COVID-19 in Healthcare Workers With HCQ: A RCT	2020-04-15	2020-04-20	2020-12-30	Withdrawn	0	Hydroxychloroquine		Global	Randomised single-blinded intervention	Phase 2	No Results Available	NA	IRB2020-00222	https://ClinicalTrials.gov/show/NCT04347889
NCT04346329	Immune Monitoring of Prophylactic Effect of Hydroxychloroquine in Healthcare Providers Highly Exposed to COVID-19	2020-04-15	2020-03-30	2020-10-30	Withdrawn	0	Hydroxychloroquine	Facultad de Medicina - Universidad Nacional de Colombia, Bogota, Cundinamarca, Colombia|Universidad Nacional de Colombia, Bogota, Cundinamarca, Colombia	Global	Randomised double-blinded placebo-controlled intervention	Phase 3	No Results Available	NA	UNAL-COVID-CP	https://ClinicalTrials.gov/show/NCT04346329
NCT04345861	Hydroxychloroquine Plus Azithromycin Versus Hydroxychloroquine for COVID-19 Pneumonia (COVIDOC Trial)	2020-04-15	2020-04-11	2020-06-08	Terminated	7	Hydroxychloroquine	Montpellier University hospital, Montpellier, France	Global	Randomised double-blinded intervention	Phase 2|Phase 3	No Results Available	NA	RECHMPL20_168	https://ClinicalTrials.gov/show/NCT04345861
NCT04346667	Post-Exposure Prophylaxis for Asymptomatic SARS-CoV-2 COVID-19 Patients With choloroquinE Compounds	2020-04-15	2020-04-14	2020-08-30	Terminated	125	Hydroxychloroquine sulphate; chloroquine	Expo Covid Center, Lahore, Punjab, Pakistan|Mayo Hospital, Lahore, Punjab, Pakistan|Pakistan Kidney and Liver Institute, Lahore, Punjab, Pakistan	Global	Randomised double-blinded placebo-controlled intervention	Phase 4	No Results Available	NA	NBC-COVID19-02	https://ClinicalTrials.gov/show/NCT04346667
NCT04347798	IMPACT: IMPact of Antimalarials on Covid-19 Infections in RAPPORT	2020-04-15	2021-09-20	2021-04-21	Enrolling by invitation	500	Hydroxychloroquine; chloroquine	University of Alberta, Edmonton, Alberta, Canada	Global	Prospective observational study		No Results Available	NA	Pro00100000	https://ClinicalTrials.gov/show/NCT04347798
NCT04347031	A Study of the Effectiveness of an Off Label Mefloquine Use for the Treatment of Patients With COVID19	2020-04-15	2020-04-08	2020-11-20	Completed	320	Hydroxychloroquine	Burnasyan Federal Medical Biophysical Center FMBA of Russia, Moscow, Russian Federation	Global	Randomised open-label intervention	Phase 2|Phase 3	No Results Available	NA	FL-01/20	https://ClinicalTrials.gov/show/NCT04347031
NCT04349592	Hydroxychloroquine With or Without Azithromycin for Virologic Cure of COVID-19	2020-04-16	2020-04-14	2020-08-30	Completed	456	Hydroxychloroquine	Hamad Medical Corporation, Doha, Qatar	Global	Randomised quadruple-masked placebo-controlled intervention	Not Applicable	Has results	DOI: 10.1016/j.eclinm.2020.100645	MRC-05-001	https://ClinicalTrials.gov/show/NCT04349592
NCT04348474	Efficacy and Safety of Hydroxychloroquine and Azithromycin for the Treatment of Ambulatory Patients With Mild COVID-19	2020-04-16	2020-04-20	2020-07-31	Suspended	200	Hydroxychloroquine sulphate	Prevent Senior Private Operadora de SaÃºde LTDA., SÃ£o Paulo, Brazil	Global	Open-label intervention	Early Phase 1	No Results Available	NA	HIAPRE0420OR	https://ClinicalTrials.gov/show/NCT04348474
NCT04349228	Assessment of the Efficacy and Safety of (HCQ) as a Prophylaxis for COVID19 for Health Professionals	2020-04-16	2020-04-28	2020-07-15	Withdrawn	0	Hydroxychloroquine	Eshmoun Clinical Research Centre/ HÃ´pital Abderrahmane Mami-Ariana, Tunis, Tunisia	Global	Randomised single-blinded placebo-controlled intervention	Phase 3	No Results Available	NA	ECC2020-03	https://ClinicalTrials.gov/show/NCT04349228
NCT04349410	The Fleming [FMTVDM] Directed CoVid-19 Treatment Protocol	2020-04-16	2020-04-11	2020-09-14	Completed	1800	Hydroxychloroquine	FHHI-OI-Camelot; QME, Los Angeles, California, United States	Global	Randomised single-blinded intervention	Phase 2|Phase 3	No Results Available	NA	FMTVDM2020	https://ClinicalTrials.gov/show/NCT04349410
NCT04349371	Saved From COVID-19	2020-04-16	2020-04-21	2021-01-07	Terminated	8	Chloroquine	Columbia University Irving Medical Center/NYP, New York, New York, United States	Global	Randomised quadruple-blinded placebo-controlled intervention	Phase 2	No Results Available	NA	AAAS9992	https://ClinicalTrials.gov/show/NCT04349371
NCT04351620	High-dose Hydroxychloroquine for the Treatment of Ambulatory Patients With Mild COVID-19	2020-04-17	2021-04-20	2021-06-20	Recruiting	20	Hydroxychloroquine	University of Chicago, Chicago, Illinois, United States	Global	Open-label intervention	Phase 1	No Results Available	NA	IRB20-0572	https://ClinicalTrials.gov/show/NCT04351620
NCT04351516	Test and Treat COVID 65plus+	2020-04-17	2020-04-21	2021-05-01	Withdrawn	0	Hydroxychloroquine	Uniklinikum Tuebingen, Tuebingen, Germany|Uniklinikum Ulm, Ulm, Germany	Global	Randomised quadruple-blinded placebo-controlled intervention	Phase 2|Phase 3	No Results Available	NA	COVID65plus|2020-001482-37	https://ClinicalTrials.gov/show/NCT04351516
NCT04350450	Hydroxychloroquine Treatment of Healthcare Workers With COVID19 Illness at Montefiore	2020-04-17	2021-04-20	2021-08-20	Withdrawn	0	Hydroxychloroquine	Montefiore Medical Center, Bronx, New York, United States	Global	Non-randomised open-label intervention	Phase 2	No Results Available	NA	2020-11445	https://ClinicalTrials.gov/show/NCT04350450
NCT04350281	Double Therapy With IFN-beta 1b and Hydroxychloroquine	2020-04-17	2020-04-09	2020-07-07	Completed	60	Hydroxychloroquine	The University of Hong Kong, Queen Mary Hospital, Hong Kong, Hong Kong	Global	Randomised open-label intervention	Phase 2	No Results Available	NA	UW 20-211	https://ClinicalTrials.gov/show/NCT04350281
NCT04351191	PRophylaxis of Exposed COVID-19 Individuals With Mild Symptoms Using choloroquinE Compounds	2020-04-17	2020-04-15	2020-08-30	Terminated	137	Hydroxychloroquine	Expo Covid Isolation Center / Mayo Hospital Field Hospital, Lahore, Punjab, Pakistan|Mayo Hospital / King Edward Medical University, Lahore, Punjab, Pakistan|Pakistan Kidney and Liver Institute, Lahore, Punjab, Pakistan|Services Hospital, Lahore, Punjab, Pakistan	Global	Randomised quadruple-blinded placebo-controlled intervention	Phase 4	No Results Available	NA	NBC-COVID1902	https://ClinicalTrials.gov/show/NCT04351191
NCT04350684	Umifenovir in Hospitalized COVID-19 Patients	2020-04-17	2020-04-15	2020-04-24	Enrolling by invitation	40	Hydroxychloroquine	Loghman Hakim Hospital, Shahid Beheshti University of Medical Sciences and Health Services, Tehran, Iran, Islamic Republic of	Global	Randomised triple-blinded placebo-controlled intervention	Phase 4	No Results Available	NA	Umifenovir in COVID-19	https://ClinicalTrials.gov/show/NCT04350684
NCT04351919	Assessment of Efficacy and Safety of HCQ and Antibiotics Administrated to Patients COVID19(+)	2020-04-17	2020-05-05	2020-07-15	Withdrawn	0	Hydroxychloroquine	Eshmoun Clinical Research Centre/ HÃ´pital Abderrahmen Mami-Ariana, Tunis, Tunisia	Global	Open-label intervention	Phase 4	No Results Available	NA	ECC2020-04	https://ClinicalTrials.gov/show/NCT04351919
NCT04350671	Interferon Beta 1a in Hospitalized COVID-19 Patients	2020-04-17	2020-04-15	2020-04-24	Enrolling by invitation	40	Hydroxychloroquine	Loghman Hakim Hospital, Shahid Beheshti University of Medical Sciences and Health Services, Tehran, Iran, Islamic Republic of	Global	Randomised triple-blinded intervention	Phase 4	No Results Available	NA	Interferon Beta 1a in COVID-19	https://ClinicalTrials.gov/show/NCT04350671
NCT04351724	Austrian CoronaVirus Adaptive Clinical Trial (COVID-19)	2020-04-17	2020-04-16	2022-03-31	Recruiting	500	Hydroxychloroquine; chloroquine	Medical University of Innsbruck, Innsbruck, Tirol, Austria|Medical University of Graz, Graz, Austria|Kepler University Hospital, Linz, Austria|Medical University of Vienna, Vienna, Austria|Wilhelminenspital, Vienna, Austria|SMZ SÃ¼d Kaiser Franz Josef Spital, Vienna, Austria|KH Hietzing, Vienna, Austria|SMZ Baumgartner HÃ¶he Otto Wagner Spital, Vienna, Austria|SMZ Ost Donauspital, Vienna, Austria	Global	Randomised open-label intervention	Phase 2|Phase 3	No Results Available	NA	ACOVACT	https://ClinicalTrials.gov/show/NCT04351724
NCT04353336	Efficacay of Chloroquine or Hydroxychloroquine in COVID-19 Treatment	2020-04-20	2020-03-23	2030-12-23	Recruiting	200	Hydroxychloroquine ; chloroquine	Tanta University, Assiut University, Tanta, Egypt	Global	Randomised open-label intervention	Phase 2|Phase 3	No Results Available	NA	chloroquine covid	https://ClinicalTrials.gov/show/NCT04353336
NCT04353271	Trial of Hydroxychloroquine In Covid-19 Kinetics	2020-04-20	2020-04-17	2020-07-08	Terminated	58	Hydroxychloroquine	University of South Alabama, Mobile, Alabama, United States	Global	Randomised quadruple-blinded placebo-controlled intervention	Phase 2|Phase 3	No Results Available	NA	[1582736-1]	https://ClinicalTrials.gov/show/NCT04353271
NCT04352933	PROLIFIC ChemoprophylaxisTrial (COVID-19)	2020-04-20	2020-05-11	2021-04-21	Recruiting	1000	Hydroxychloroquine	Cambridge University Hospitals NHS Foundation Trust, Cambridge, United Kingdom	Global	Randomised quadruple-blinded placebo-controlled intervention	Phase 3	No Results Available	NA	PROLIFIC2020 (A095583)	https://ClinicalTrials.gov/show/NCT04352933
NCT04352946	HEalth Care Worker pROphylaxis Against COVID-19: The HERO Trial	2020-04-20	2020-04-24	2020-08-24	Not yet recruiting	374	Hydroxychloroquine	The New York Center for Travel and Tropical Medicine, New York, New York, United States	Global	Randomised quadruple-blinded placebo-controlled intervention	Phase 3	No Results Available	NA	GFICOVID-19-1	https://ClinicalTrials.gov/show/NCT04352946
NCT04353037	PATCH 2&3:Prevention & Treatment of COVID-19 (Severe Acute Respiratory Syndrome Coronavirus 2) With Hydroxychloroquine	2020-04-20	2020-04-07	2020-07-11	Terminated	21	Hydroxychloroquine	ProHealth New York, New York, New York, United States	Global	Randomised double-blinded placebo-controlled intervention	Phase 2	No Results Available	NA	2020-0003	https://ClinicalTrials.gov/show/NCT04353037
NCT04355026	Use of Bromhexine and Hydroxychloroquine for Treatment of COVID-19 Pneumonia	2020-04-21	2020-04-10	2020-07-31	Recruiting	90	Hydroxychloroquine	SB Celje, Celje, Slovenia	Global	Randomised open-label intervention	Phase 4	No Results Available	NA	SBCebromhexinCovid-19	https://ClinicalTrials.gov/show/NCT04355026
NCT04354597	Hydroxychloroquine and Azithromycin as Prophylaxis for Healthcare Workers Dealing With COVID19 Patients	2020-04-21	2020-05-01	2020-10-15	Not yet recruiting	200	Hydroxychloroquine	King Hussein Cancer Center, Amman, Jordan	Global	Randomised open-label intervention	Not Applicable	No Results Available	NA	20 KHCC 67	https://ClinicalTrials.gov/show/NCT04354597
NCT04354441	Effect of Hydroxychloroquine in COVID-19 Positive Pregnant Women	2020-04-21	2021-05-20	2021-05-20	Withdrawn	0	Hydroxychloroquine sulphate		Global	Randomised quadruple-blinded placebo-controlled intervention	Phase 2	No Results Available	NA	1, March 30, 2020	https://ClinicalTrials.gov/show/NCT04354441
NCT04355052	Open Label Study to Compare Efficacy, Safety and Tolerability of Hydroxychloroquine Combined With Azithromycin Compared to Hydroxychloroquine Combined With Camostat Mesylate and to "no Treatment" in SARS CoV 2 Virus	2020-04-21	2020-04-11	2020-12-11	Recruiting	250	Hydroxychloroquine	Sheba Medical Center, Ramat Gan, Israel|Sheba Medical Center, Tel HaShomer, Israel	Global	Randomised open-label intervention	Phase 3	No Results Available	NA	7092-20-SMC	https://ClinicalTrials.gov/show/NCT04355052
NCT04354870	COVID-19 PrEP HCW HCQ Study	2020-04-21	2020-04-03	2020-10-01	Completed	130	Hydroxychloroquine	NYU Langone Health, New York, New York, United States	Global	Non-randomised open-label intervention	Phase 2	No Results Available	NA	s20-00390	https://ClinicalTrials.gov/show/NCT04354870
NCT04354428	Treatment for COVID-19 in High-Risk Adult Outpatients	2020-04-21	2020-04-16	2021-01-21	Active, not recruiting	300	Hydroxychloroquine	Ruth M. Rothstein CORE Center - Cook County Health, Chicago, Illinois, United States|Tulane University, New Orleans, Louisiana, United States|Boston University, Boston, Massachusetts, United States|SUNY Upstate Medical University, Syracuse, New York, United States|University of Washington Coordinating Center, Seattle, Washington, United States|UW Virology Research Clinic, Seattle, Washington, Uni…	Global	Randomised double-blinded intervention	Phase 2|Phase 3	Has results	DOI: 10.1016/j.eclinm.2021.100773	STUDY00009878|INV-017062	https://ClinicalTrials.gov/show/NCT04354428
NCT04358068	Evaluating the Efficacy of Hydroxychloroquine and Azithromycin to Prevent Hospitalization or Death in Persons With COVID-19	2020-04-22	2020-05-13	2020-07-08	Terminated	20	Hydroxychloroquine	Alabama CRS, Birmingham, Alabama, United States|UCSD Antiviral Research Center CRS, San Diego, California, United States|Harbor-UCLA CRS, Torrance, California, United States|Whitman-Walker Health CRS, Washington, District of Columbia, United States|Northwestern University CRS, Chicago, Illinois, United States|Rush University CRS, Chicago, Illinois, United States|Greensboro CRS, Greensboro, North …	Global	Randomised double-blinded placebo-controlled intervention	Phase 2	Has Results	NA	ACTG A5395|38720	https://ClinicalTrials.gov/show/NCT04358068
NCT04358081	Hydroxychloroquine Monotherapy and in Combination With Azithromycin in Patients With Moderate and Severe COVID-19 Disease	2020-04-22	2020-05-01	2020-07-27	Completed	20	Hydroxychloroquine	Novartis Investigative Site, Fullerton, California, United States|Novartis Investigative Site, Los Angeles, California, United States|Novartis Investigative Site, Chicago, Illinois, United States|Novartis Investigative Site, Baton Rouge, Louisiana, United States|Novartis Investigative Site, Baltimore, Maryland, United States|Novartis Investigative Site, Chapel Hill, North Carolina, United States|…	Global	Randomised quadruple-blinded placebo-controlled intervention	Phase 3	Has Results	NA	CJWT629A12301	https://ClinicalTrials.gov/show/NCT04358081
NCT04361318	Hydroxychloroquine and Nitazoxanide Combination Therapy for COVID-19	2020-04-24	2021-05-20	2021-12-20	Not yet recruiting	100	Hydroxychloroquine		Global	Randomised double-blinded placebo-controlled intervention	Phase 2|Phase 3	No Results Available	NA	HCQ/NTZ	https://ClinicalTrials.gov/show/NCT04361318
NCT04362332	Chloroquine, Hydroxychloroquine or Only Supportive Care in Patients AdmItted With Moderate to Severe COVID-19	2020-04-24	2020-04-14	2020-06-08	Terminated	25	Hydroxychloroquine ; chloroquine	UMCU, Utrecht, Netherlands	Global	Randomised open-label intervention	Phase 4	No Results Available	NA	NL73529.041.20 versie 3	https://ClinicalTrials.gov/show/NCT04362332
NCT04359953	Efficacy of Hydroxychloroquine, Telmisartan and Azithromycin on the Survival of Hospitalized Elderly Patients With COVID-19	2020-04-24	2020-04-25	2021-06-01	Recruiting	1600	Hydroxychloroquine	CHU de Strasbourg, Strasbourg, France	Global	Randomised open-label intervention	Phase 3	No Results Available	NA	7747	https://ClinicalTrials.gov/show/NCT04359953
NCT04359316	Azithromycin in Hospitalized COVID-19 Patients	2020-04-24	2020-04-20	2020-05-05	Not yet recruiting	40	Hydroxychloroquine	Shahid Modarres Hospital, Shahid Beheshti University of Medical Sciences and Health Services, Tehran, Iran, Islamic Republic of	Global	Randomised triple-masked intervention	Phase 4	No Results Available	NA	Azithromycin in COVID-19	https://ClinicalTrials.gov/show/NCT04359316
NCT04359537	Efficacy of Various Doses of Hydroxychloroquine in Pre-Exposure Prophylaxis for COVID 19	2020-04-24	2020-05-01	2020-09-25	Recruiting	200	Hydroxychloroquine sulphate	Shaheed Zulfiaqar Ali Bhutto Medical University, Islamabad, Federal Capital, Pakistan	Global	Randomised single-blinded placebo-controlled intervention	Phase 2	No Results Available	NA	F.1-1/2015/ERB/SZABMU/549	https://ClinicalTrials.gov/show/NCT04359537
NCT04360759	Chloroquine Outpatient Treatment Evaluation for HIV-Covid-19	2020-04-24	2020-05-01	2021-06-30	Withdrawn	0	Hydroxychloroquine; chloroquine	Khayelitsha Hospital, Cape Town, Western Cape, South Africa|Groote Schuur Hospital, Cape Town, Western Cape, South Africa	Global	Randomised open-label intervention	Phase 3	No Results Available	NA	HIV-COVID-19 CQOTE	https://ClinicalTrials.gov/show/NCT04360759
NCT04361461	Use of Hydroxychloroquine Alone or Associated for Inpatients With SARS-CoV2 Virus (COVID-19)	2020-04-24	2020-04-30	2020-11-04	Withdrawn	0	Hydroxychloroquine sulphate	Apsen FarmacÃªutica S.A., SÃ£o Paulo, Brazil	Global	Randomised open-label intervention	Phase 3	No Results Available	NA	APS000/2020	https://ClinicalTrials.gov/show/NCT04361461
NCT04359615	Favipiravir in Hospitalized COVID-19 Patients	2020-04-24	2020-04-20	2020-05-05	Not yet recruiting	40	Hydroxychloroquine	Shahid Modarres Hospital, Shahid Beheshti University of Medical Sciences and Health Services, Tehran, Iran, Islamic Republic of	Global	Randomised triple-masked intervention	Phase 4	No Results Available	NA	Favipiravir in COVID-19	https://ClinicalTrials.gov/show/NCT04359615
NCT04363866	Assessing Hydroxychloroquine in Patients With SARS-CoV-2 (COVID-19)	2020-04-27	2021-08-20	2021-09-21	Withdrawn	0	Hydroxychloroquine	Oregon Health and Science University, Portland, Oregon, United States	Global	Randomised quadruple-blinded placebo-controlled intervention	Phase 2	No Results Available	NA	STUDY00021303	https://ClinicalTrials.gov/show/NCT04363866
NCT04363450	Hydroxychloroquine as Prophylaxis for COVID-19 in Healthcare Workers (HCQPreP)	2020-04-27	2020-04-27	2021-06-01	Recruiting	1700	Hydroxychloroquine	Lafayette General Medical Center, Lafayette, Louisiana, United States|University Hospital and Clinics, Lafayette, Louisiana, United States	Global	Randomised quadruple-blinded placebo-controlled intervention	Phase 3	No Results Available	NA	LSU NO HSC IRB 20-050	https://ClinicalTrials.gov/show/NCT04363450
NCT04363203	VA Remote and Equitable Access to COVID-19 Healthcare Delivery (VA-REACH TRIAL)	2020-04-27	2020-04-30	2021-08-21	Suspended	300	Hydroxychloroquine	San Francisco VA, San Francisco, California, United States	Global	Randomised quadruple-blinded placebo-controlled intervention	Phase 3	No Results Available	NA	20-30517	https://ClinicalTrials.gov/show/NCT04363203
NCT04363827	Protect: Study With Hydroxychloroquine for Prevention and Early Phase Treatment of Coronavirus Disease (COVID-19)	2020-04-27	2020-05-14	2021-09-21	Active, not recruiting	2300	Hydroxychloroquine	Irst Irccs, Meldola, FC, Italy	Global	Randomised open-label intervention	Phase 2	No Results Available	NA	IRST100.47	https://ClinicalTrials.gov/show/NCT04363827
NCT04364815	The University of the Philippines Hydroxychloroquine PEP Against COVID-19 Trial	2020-04-28	2021-12-20	2021-05-21	Withdrawn	0	Hydroxychloroquine	Philippine General Hospital - University of the Philippines Manila, Manila, Philippines	Global	Randomised double-blinded placebo-controlled intervention	Phase 3	No Results Available	NA	RGAO-2020-0339	https://ClinicalTrials.gov/show/NCT04364815
NCT04365231	Hydroxychloroquine Azithromycin COVID-19 Pregnancy Trial	2020-04-28	2020-04-01	2021-04-01	Withdrawn	0	Hydroxychloroquine		Global	Randomised open-label intervention	Phase 3	No Results Available	NA	HASCOPT2020	https://ClinicalTrials.gov/show/NCT04365231
NCT04365582	OUTpatient Treatment of COVID-19 in Patients With Risk Factor for Poor Outcome	2020-04-28	2020-05-07	2021-04-19	Withdrawn	0	Hydroxychloroquine		Global	Randomised open-label intervention	Phase 3	No Results Available	NA	OUTCOV	https://ClinicalTrials.gov/show/NCT04365582
NCT04368351	Bacteriotherapy in the Treatment of COVID-19	2020-04-29	2020-03-01	2020-07-31	Active, not recruiting	70	Hydroxychloroquine	Department of Public Heath and Infectious Diseases. University of Rome "Sapienza" (Italy), Rome, Italy	Global	Retrospective observational study		No Results Available	NA	DPHID-UniRoma05	https://ClinicalTrials.gov/show/NCT04368351
NCT04369742	Treating COVID-19 With Hydroxychloroquine (TEACH)	2020-04-30	2020-04-15	2021-04-01	Terminated	131	Hydroxychloroquine	State University of New York (SUNY) Downstate Medical Center, Brooklyn, New York, United States|NYU Langone Health, New York, New York, United States	Global	Randomised double-blinded placebo-controlled intervention	Phase 2	No Results Available	NA	20-00463	https://ClinicalTrials.gov/show/NCT04369742
NCT04370015	Hydroxychloroquine Chemoprophylaxis for COVID-19 Infection in High-risk Healthcare Workers.	2020-04-30	2020-05-15	2020-10-15	Not yet recruiting	374	Hydroxychloroquine		Global	Randomised quadruple-blinded placebo-controlled intervention	Not Applicable	No Results Available	NA	16082019	https://ClinicalTrials.gov/show/NCT04370015
NCT04372017	Hydroxychloroquine as Post-Exposure Prophylaxis Against COVID-19 Infection	2020-05-01	2020-05-14	2021-06-04	Active, not recruiting	1	Hydroxychloroquine	Sanford Health, Sioux Falls, South Dakota, United States	Global	Randomised double-blinded intervention	Phase 3	No Results Available	NA	PEPCOH	https://ClinicalTrials.gov/show/NCT04372017
NCT04370782	Hydroxychloroquine and Zinc With Either Azithromycin or Doxycycline for Treatment of COVID-19 in Outpatient Setting	2020-05-01	2020-04-28	2020-09-30	Completed	18	Hydroxychloroquine	St Francis Hospital, Roslyn, New York, United States	Global	Randomised open-label intervention	Phase 4	No Results Available	NA	20-21	https://ClinicalTrials.gov/show/NCT04370782
NCT04371926	Prophylactic Benefit of Hydroxychloroquine in COVID-19 Cases With Mild to Moderate Symptoms and in Healthcare Workers With High Exposure Risk	2020-05-01	2021-06-20	2021-07-21	Withdrawn	0	Hydroxychloroquine sulphate		Global	Randomised single-blinded intervention	Not Applicable	No Results Available	NA	TCAI_PREVENT	https://ClinicalTrials.gov/show/NCT04371926
NCT04371406	Efficacy of Azithromycin-associated Hydroxychloroquine Therapy Given in General Practice in Early-stage Disease in COVID-19 Patients	2020-05-01	2021-04-20	2021-09-20	Withdrawn	0	Hydroxychloroquine		Global	Randomised open-label intervention	Phase 3	No Results Available	NA	APHP200447|2020-001702-35	https://ClinicalTrials.gov/show/NCT04371406
NCT04372082	Hydroxychloroquine or Diltiazem-Niclosamide for the Treatment of COVID-19	2020-05-01	2021-05-20	2021-05-23	Withdrawn	0	Hydroxychloroquine		Global	Randomised single-masked intervention	Phase 3	No Results Available	NA	2020_40|2020-002188-72	https://ClinicalTrials.gov/show/NCT04372082
NCT04371523	Hydroxychloroquine to Prevent COVID-19 Disease Amongst Healthcare Workers	2020-05-01	2020-05-01	2020-08-30	Not yet recruiting	1100	Apo-Hydroxychloroquine	St. Joseph's Healthcare Hamilton, Hamilton, Ontario, Canada	Global	Randomised quadruple-blinded placebo-controlled intervention	Phase 3	No Results Available	NA	3190	https://ClinicalTrials.gov/show/NCT04371523
NCT04373044	Baricitinib, Placebo and Antiviral Therapy for the Treatment of Patients With Moderate and Severe COVID-19	2020-05-04	2020-05-01	2021-05-12	Terminated	6	Hydroxychloroquine	Los Angeles County-USC Medical Center, Los Angeles, California, United States|USC / Norris Comprehensive Cancer Center, Los Angeles, California, United States	Global	Randomised double-blinded placebo-controlled intervention	Phase 2	No Results Available	NA	0S-20-3|NCI-2020-02685|P30CA014089	https://ClinicalTrials.gov/show/NCT04373044
NCT04374903	Hydroxychloroquine in Combination With Azithromycin or Sirolimus for Treating COVID-19 Patients	2020-05-05	2020-05-01	2020-09-01	Not yet recruiting	58	Hydroxychloroquine	King Hussein Cancer Center, Amman, Jordan	Global	Randomised open-label intervention	Not Applicable	No Results Available	NA	20 KHCC 74	https://ClinicalTrials.gov/show/NCT04374903
NCT04374552	Asymptomatic COVID-19 Trial	2020-05-05	2020-05-05	2021-04-21	Withdrawn	0	Hydroxychloroquine sulphate	Robert Wood Johnson University Hospital, New Brunswick, New Jersey, United States	Global	Randomised quadruple-blinded placebo-controlled intervention	Phase 2	No Results Available	NA	Pro2020000872	https://ClinicalTrials.gov/show/NCT04374552
NCT04374942	Does Hydroxychloroquine Before & During Patient Exposure Protect Healthcare Workers From Coronavirus?	2020-05-05	2020-04-30	2021-03-31	Terminated	13	Hydroxychloroquine	University Health Network, Toronto, Ontario, Canada	Global	Randomised quadruple-blinded placebo-controlled intervention	Phase 3	No Results Available	NA	HEROs Protocol 1.5|ISRCTN14326006	https://ClinicalTrials.gov/show/NCT04374942
NCT04377646	A Study of Hydroxychloroquine and Zinc in the Prevention of COVID-19 Infection in Military Healthcare Workers	2020-05-06	2020-05-04	2020-07-31	Not yet recruiting	660	Hydroxychloroquine	Military Hospital of Tunis, Tunis, Tunisia	Global	Randomised triple-blinded placebo-controlled intervention	Phase 3	No Results Available	NA	UR17DN02-001|TN2020-NAT-INS-38	https://ClinicalTrials.gov/show/NCT04377646
NCT04376814	Favipiravir Plus Hydroxychloroquine and Lopinavir/Ritonavir Plus Hydroxychloroquine in COVID-19	2020-05-06	2020-03-29	2020-05-25	Completed	40	Hydroxychloroquine	Mohammad Sadegh Bagheri Baghdasht, Tehran, Iran, Islamic Republic of	Global	Non-randomised open-label intervention	Not Applicable	No Results Available	NA	IR.BMSU.REC.1399.017	https://ClinicalTrials.gov/show/NCT04376814
NCT04379492	A Study of Hydroxycholoroquine Compared to Placebo as Treatment for People With COVID-19	2020-05-07	2020-05-05	2020-09-25	Withdrawn	0	Hydroxychloroquine	Memorial Sloan - Kettering Cancer Center, New York, New York, United States	Global	Randomised double-blinded placebo-controlled intervention	Phase 2	No Results Available	NA	20-187	https://ClinicalTrials.gov/show/NCT04379492
NCT04382625	Hydroxychloroquine in SARS-CoV-2 (COVID-19) Pneumonia Trial	2020-05-11	2021-10-20	2022-06-01	Withdrawn	0	Hydroxychloroquine	Kootenai Health, Coeur d'Alene, Idaho, United States	Global	Randomised open-label intervention	Phase 4	No Results Available	NA	18244	https://ClinicalTrials.gov/show/NCT04382625
NCT04381988	A Study of Hydroxychloroquine vs Placebo to Prevent COVID-19 Infection in Patients Receiving Radiotherapy	2020-05-11	2020-05-07	2021-04-21	Terminated	4	Hydroxychloroquine	Memoral Sloan Kettering Basking Ridge (All Protocol Activities), Basking Ridge, New Jersey, United States|Memoral Sloan Kettering Monmouth (All protocol activities), Middletown, New Jersey, United States|Memorial Sloan Kettering Bergen (All protocol Activities), Montvale, New Jersey, United States|Memorial Sloan Kettering Commack (All Protocol Activities), Commack, New York, United States|Memoral…	Global	Randomised triple-blinded placebo-controlled intervention	Phase 2	No Results Available	NA	20-176	https://ClinicalTrials.gov/show/NCT04381988
NCT04385264	#StayHome: Early Hydroxychloroquine to Reduce Secondary Hospitalisation and Household Transmission in COVID-19	2020-05-12	2021-01-22	2021-12-22	Suspended	800	Hydroxychloroquine	UnisantÃ©, Lausanne, Vaud, Switzerland	Global	Randomised quadruple-blinded intervention	Phase 2|Phase 3	No Results Available	NA	Unisante	https://ClinicalTrials.gov/show/NCT04385264
NCT04384380	Efficacy and Tolerability of Hydroxychloroquine in Adult Patients With COVID-19	2020-05-12	2020-04-01	2020-05-31	Completed	33	Hydroxychloroquine sulphate	Taoyuan General Hospital, Ministry of Health and Welfare, Taoyuan City, Taiwan	Global	Randomised open-label intervention	Not Applicable	No Results Available	NA	TYGH109014	https://ClinicalTrials.gov/show/NCT04384380
NCT04386070	Preventing Pulmonary Complications in Surgical Patients at Risk of COVID-19	2020-05-13	2021-06-01	2026-05-14	Not yet recruiting	6400	Hydroxychloroquine		Global	Randomised open-label intervention	Phase 3	No Results Available	NA	RG_20-029 COVID-19|2020-001448-24	https://ClinicalTrials.gov/show/NCT04386070
NCT04387760	Favipiravir vs Hydroxychloroquine vs Control in COVID -19	2020-05-14	2020-08-11	2021-05-14	Recruiting	150	Hydroxychloroquine	Royal College of Surgeons in Ireland - Bahrain, Manama, Bahrain	Global	Randomised open-label intervention	Phase 2	No Results Available	NA	40 / 07-May-2020	https://ClinicalTrials.gov/show/NCT04387760
NCT04389359	PROphylaxis for paTiEnts at Risk of COVID-19 infecTion	2020-05-15	2021-09-20	2021-08-25	Withdrawn	0	Hydroxychloroquine sulphate		Global	Randomised open-label intervention	Phase 2|Phase 3	No Results Available	NA	A095590	https://ClinicalTrials.gov/show/NCT04389359
NCT04390061	TOFAcitinib Plus Hydroxycloroquine vs Hydroxycloroquine in Patients With COVID-19 Interstitial Pneumonia	2020-05-15	2021-06-20	2021-10-20	Not yet recruiting	116	Hydroxychloroquine		Global	Randomised open-label intervention	Phase 2	No Results Available	NA	2020-002035-30	https://ClinicalTrials.gov/show/NCT04390061
NCT04389320	Antimalarial and Covid 19 in Rheumatoid Arthritis	2020-05-15	2020-03-15	2020-05-01	Completed	60	Hydroxychloroquine	Manal Hassanien, Assiut, Yes, Egypt	Global	Cross-sectional observation		No Results Available	NA	covid 19 in RA	https://ClinicalTrials.gov/show/NCT04389320
NCT04392128	Study Evaluating the Efficacy of Hydroxychloroquine and Azithromycine in Patients With COVID-19 and Hematological Malignancies (HYACINTHE)	2020-05-18	2020-09-02	2020-09-02	Withdrawn	0	Hydroxychloroquine sulphate	Institut de CancÃ©rologie Strasbourg Europe, Strasbourg, France	Global	Randomised quadruple-blinded placebo-controlled intervention	Phase 2	No Results Available	NA	2020-005|2020-002002-45	https://ClinicalTrials.gov/show/NCT04392128
NCT04394442	Hydroxychloroquine in COVID-19 Patients	2020-05-19	2020-03-21	2021-08-20	Recruiting	200	Hydroxychloroquine	SNH, Mecca, Saudi Arabia	Global	Randomised open-label intervention	Phase 2	No Results Available	NA	SNH1352020	https://ClinicalTrials.gov/show/NCT04394442
NCT04392973	FAvipiravir and HydroxyChloroquine Combination Therapy	2020-05-19	2020-05-21	2021-11-21	Recruiting	520	Hydroxychloroquine	King Abdulaziz Hospital - Al Ahsa, Hasa, Eastern Region, Saudi Arabia|AlMadina General Hospital, Al MadÄ«nah, Saudi Arabia|Al-Qatif Central Hospital, Al-Qatif, Saudi Arabia|Imam Abdulrahman Al Faisal Hospital - Dammam, Dammam, Saudi Arabia|King Abdulaziz Medical City, Jeddah, Saudi Arabia|King Abdulaziz Hospital - Makkah, Mecca, Saudi Arabia|King Abdulaziz Medical City, National Guard Health Affa…	Global	Randomised open-label intervention	Not Applicable	No Results Available	NA	RC20/174	https://ClinicalTrials.gov/show/NCT04392973
NCT04395768	International ALLIANCE Study of Therapies to Prevent Progression of COVID-19	2020-05-20	2020-09-09	2021-12-31	Recruiting	200	Hydroxychloroquine	National Institute of Integrative Medicine, Melbourne, Victoria, Australia	Global	Randomised double-blinded intervention	Phase 2	No Results Available	NA	Alliance-COVID19	https://ClinicalTrials.gov/show/NCT04395768
NCT04397328	COVID-19 PEP- High-risk Individuals in Long-term and Specialized Care - Canada	2020-05-21	2020-05-19	2021-04-30	Not yet recruiting	336	Hydroxychloroquine		Global	Randomised quadruple-blinded placebo-controlled intervention	Phase 3	No Results Available	NA	9881	https://ClinicalTrials.gov/show/NCT04397328
NCT04400019	Prevention of COVID19 Infection in Nursing Homes by Chemoprophylaxis With Hydroxychloroquine (PREVICHARM)	2020-05-22	2021-09-20	2021-04-01	Not yet recruiting	1930	Hydroxychloroquine		Global	Randomised double-blinded intervention	Phase 2|Phase 3	No Results Available	NA	COV20/00565	https://ClinicalTrials.gov/show/NCT04400019
NCT04403100	Hydroxychloroquine and Lopinavir/ Ritonavir to Improve the Health of People With COVID-19: "The Hope Coalition - 1"	2020-05-27	2020-06-03	2021-02-01	Recruiting	1968	Hydroxychloroquine sulphate	CARDRESEARCH - Cardiologia Assistencial e de Pesquisa, Belo Horizonte, Minas Gerais, Brazil|Pontificia Universidade Catolica de Minas Gerais, Belo Horizonte, Minas Gerais, Brazil|Fundo Municipal de SaÃºde de Betim, Betim, Minas Gerais, Brazil|Universidade Federal de Ouro Preto, Ouro Preto, Minas Gerais, Brazil	Global	Randomised quadruple-blinded placebo-controlled intervention	Phase 3	Has results	DOI: 10.1001/jamanetworkopen.2021.6468	COVID19_AMB_Brasil	https://ClinicalTrials.gov/show/NCT04403100
NCT04405921	Hydroxychloroquine, Azithromycin in the Treatment of Covid-19	2020-05-28	2021-07-20	2021-03-21	Not yet recruiting	200	Hydroxychloroquine	University Hospital Farhat Hached, Sousse, Tunisia	Global	Randomised double-blinded intervention	Phase 3	No Results Available	NA	PACTT	https://ClinicalTrials.gov/show/NCT04405921
NCT04408456	Efficacy of Hydroxychloroquine (HCQ) as Post Exposure Prophylaxis (PEP) for Prevention of COVID-19	2020-05-29	2020-03-01	2020-07-31	Completed	325	Hydroxychloroquine	Post Graduate Institute of Medical Education and Research (PGIMER), Chandigarh, India|Post Graduate Institute of Medical Education and Research, Chandigarh, India	Global	Non-randomised open-label prevention	Phase 3	No Results Available	NA	IEC-04/2020-1624	https://ClinicalTrials.gov/show/NCT04408456
NCT04410562	Hydroxychloroquine Efficacy and Safety in Preventing SARS-CoV-2 Infection and COVID-19 Disease Severity During Pregnancy and Postpartum	2020-06-01	2020-05-13	2021-08-01	Recruiting	714	Hydroxychloroquine	Hospital General de Segovia, Segovia, Cartilla Y LeÃ³n, Spain|Hospital del Mar, Barcelona, Catalunya, Spain|Hospital ClÃ­nic de Barcelona, Barcelona, Catalunya, Spain|Hospital de la Sant Creu i Sant Pau, Barcelona, Catalunya, Spain|Hospital Sant Joan de DÃ©u, Esplugues De Llobregat, Catalunya, Spain|Hospital Universitario FundaciÃ³n AlcorcÃ³n, AlcorcÃ³n, Madrid, Spain|HM Puerta del Sur, MÃ³stoles…	Global	Randomised quadruple-blinded placebo-controlled intervention	Phase 3	No Results Available	NA	2020-001587-29	https://ClinicalTrials.gov/show/NCT04410562
NCT04411433	Efficacy and Safety of Hydroxychloroquine and Favipiravir in the Treatment of Mild to Moderate COVID-19	2020-06-02	2020-05-08	2021-06-01	Active, not recruiting	1008	Hydroxychloroquine	Hacettepe University, School of Medicine, Ankara, Turkey	Global	Randomised open-label intervention	Phase 3	No Results Available	NA	COVID-19-FAV	https://ClinicalTrials.gov/show/NCT04411433
NCT04414241	Hydroxychloroquine to Prevent SARS-CoV-2 Infection	2020-06-04	2021-06-20	2021-10-20	Not yet recruiting	320	Hydroxychloroquine	Centro MÃ©dico Naval "Cirujano Mayor Santiago TÃ¡vara", Callao, Peru|Hospital Nacional HipÃ³lito Unanue, Lima, Peru|Hospital Nacional Arzobispo Loayza, Lima, Peru|Hospital Cayetano Heredia, Lima, Peru	Global	Randomised open-label intervention	Phase 3	No Results Available	NA	202087|20923	https://ClinicalTrials.gov/show/NCT04414241
NCT04420247	Efficacy of Chloroquine or Hydroxychloroquine in Treating Pneumonia Caused by SARS-Cov-2 - COVID-19	2020-06-09	2020-04-16	2020-09-03	Completed	142	Hydroxychloroquine; chloroquine	Centro de Estudos e Pesquisa em Emergencias Clinicas e Terapia Intensiva, Curitiba, Parana, Brazil	Global	Randomised open-label intervention	Phase 3	Has results	DOI: 10.1038/s41598-021-88509-9	CLOROTRIAL	https://ClinicalTrials.gov/show/NCT04420247
NCT04421664	Preemptive Therapy for SARS-Coronavirus-2 (COVID-19 PEP Canada)	2020-06-09	2020-03-25	2020-08-17	Terminated	70	Hydroxychloroquine	University of Minnesota, Minneapolis, Minnesota, United States|University of Alberta, Edmonton, Alberta, Canada|University of British Columbia, Vancouver, British Columbia, Canada|University of Manitoba, Winnipeg, Manitoba, Canada|Eastern Health, Saint John's, Newfoundland and Labrador, Canada|McMaster University, Hamilton, Ontario, Canada|Lawson Health Research Institute, London, Ontario, Canada…	Global	Randomised quadruple-blinded placebo-controlled intervention	Phase 3	No Results Available	NA	2020-6549	https://ClinicalTrials.gov/show/NCT04421664
NCT04428268	Chloroquine + Losartan Compared to Chloroquine Alone for the Treatment of COVID-19 Pneumonia	2020-06-11	2020-03-10	2021-02-16	Withdrawn	0	Chloroquine phosphate	Hospital Universitario JosÃ© E. Gonzalez, Monterrey, Nuevo Leon, Mexico	Global	Randomised double-blinded intervention	Phase 2	No Results Available	NA	IF20-00003	https://ClinicalTrials.gov/show/NCT04428268
NCT04429867	Hydroxychloroquine Use in Hospitalized Patients With COVID-19: Impact on Progression to Severe or Critical Disease	2020-06-12	2020-05-07	2020-12-07	Active, not recruiting	700	Hydroxychloroquine	Wellstar Kennestone Hospital, Marietta, Georgia, United States	Global	Randomised double-blinded placebo-controlled intervention	Phase 4	No Results Available	NA	1604885	https://ClinicalTrials.gov/show/NCT04429867
NCT04435808	Efficacy of Hydroxychloroquine Prophylaxis for Health Care Workers at High Risk for COVID-19	2020-06-17	2020-04-14	2020-07-15	Terminated	1	Hydroxychloroquine	University of New Mexico Health Sciences Center, Albuquerque, New Mexico, United States	Global	Non-randomised open-label intervention	Phase 1|Phase 2	Has Results	NA	20-206	https://ClinicalTrials.gov/show/NCT04435808
NCT04437693	Post Exposure Prophylaxis in Healthcare Workers Exposed to COVID-19 Patients	2020-06-18	2020-08-31	2021-12-31	Not yet recruiting	500	Hydroxychloroquine		Global	Randomised single-blinded intervention	Phase 2|Phase 3	No Results Available	NA	MRC-02-20-442	https://ClinicalTrials.gov/show/NCT04437693
NCT04438837	Hydroxychloroquine Post-Exposure Prophylaxis for Coronavirus Disease (COVID-19) Among Health-Care Workers	2020-06-19	2021-07-20	2021-06-22	Not yet recruiting	582	Hydroxychloroquine	Rambam Health Care Campus, Haifa, Israel	Global	Randomised open-label intervention	Not Applicable	No Results Available	NA	0193-20-RMB CTIL	https://ClinicalTrials.gov/show/NCT04438837
NCT04441424	Convalescent Plasma Therapy on Critically-ill Novel Coronavirus (COVID-19) Patients	2020-06-22	2020-04-03	2020-06-01	Completed	49	Hydroxychloroquine	Akarkh Healt hdirectorate, Baghdad, Iraq	Global	Randomised open-label intervention	Not Applicable	Has results	DOI: 10.1002/14651858.CD013600.pub4	CPT-COVID-19	https://ClinicalTrials.gov/show/NCT04441424
NCT04443725	Efficacy and Safety of Anti HCV Drugs in the Treatment of COVID-19	2020-06-23	2021-07-20	2021-12-20	Not yet recruiting	100	Hydroxychloroquine		Global	Randomised open-label placebo-controlled intervention	Phase 2|Phase 3	No Results Available	NA	CUKA-003	https://ClinicalTrials.gov/show/NCT04443725
NCT04443270	Chloroquine Phosphate Prophylactic Use in Health Personnel Exposed to COVID-19 Patients	2020-06-23	2020-07-27	2021-01-31	Not yet recruiting	200	Chloroquine phosphate	Centro MÃ©dico Nacional "20 de Noviembre", Mexico City, Benito JuÃ¡rez, Mexico	Global	Allocation: Non-Randomized|Intervention Model: Parallel Assignment|Masking: Single (Outcomes Assessor)|Primary Purpose: Prevention	Phase 1	No Results Available	NA	1	https://ClinicalTrials.gov/show/NCT04443270
NCT04447534	Zinc With Chloroquine/Hydroxychloroquine in Treatment of COVID-19	2020-06-25	2020-06-23	2030-10-01	Recruiting	200	Chloroquine	Tanta university hospital, Assuit University, Ainshams University, Tanta, Egypt	Global	Randomised double-blinded intervention	Phase 3	Has results	DOI: 10.1007/s12011-020-02512-1	tanta zinc chloroquine	https://ClinicalTrials.gov/show/NCT04447534
NCT04452617	Safety of Short-term Hydroxychloroquine Plus Azithromycin Treatment in Critically Ill Patients With Severe COVID-19	2020-06-30	2020-03-19	2020-07-01	Completed	40	Hydroxychloroquine	Institut Mutualiste Montsouris, Paris, France	Global	Retrospective observational study		No Results Available	NA	REA-03-2020	https://ClinicalTrials.gov/show/NCT04452617
NCT04458948	Open Label Non-comparative Trial of the Combination of Hydroxychloroquine and Azithromycin in the Treatment of Hospitalized Patients	2020-07-07	2020-03-24	2025-03-24	Active, not recruiting	10000	Hydroxychloroquine	University of New Mexico Health Sciences Center, Albuquerque, New Mexico, United States	Global	Open-label intervention	Phase 2	No Results Available	NA	20-156	https://ClinicalTrials.gov/show/NCT04458948
NCT04459702	A Study of Combination Therapies to Treat COVID-19 Infection	2020-07-07	2021-07-20	2021-12-21	Withdrawn	0	Hydroxychloroquine	ProgenaBiome, Ventura, California, United States	Global	Randomised double-blinded intervention	Phase 2	No Results Available	NA	PRG-043	https://ClinicalTrials.gov/show/NCT04459702
NCT04461353	A Study to Evaluate the Safety, Tolerability and Pharmacokinetics of Orally Inhaled Aerosolized Hydroxychloroquine Sulfate in Healthy Adult Volunteers	2020-07-08	2020-06-25	2020-08-17	Completed	12	Hydroxychloroquine sulphate	The Rockefeller University, New York, New York, United States	Global	Randomised quadruple-blinded placebo-controlled intervention	Phase 1	No Results Available	NA	PUL-01	https://ClinicalTrials.gov/show/NCT04461353
NCT04466540	Randomized Placebo-controlled Trial of Hydroxychloroquine in Outpatient Cases With Coronavirus Disease 2019 (COVID-19)	2020-07-10	2020-05-12	2021-03-30	Recruiting	1300	Hydroxychloroquine	Centro de Pesquisas ClÃ­nicas Dr. Marco Mota HCOR, MaceiÃ³, Alagoas, Brazil|Hospital e ClÃ­nica SÃ£o Roque, IpiaÃº, Bahia, Brazil|ClÃ­nica Otorhinus, Salvador, Bahia, Brazil|Hospital da Bahia, Salvador, Bahia, Brazil|Hospital Santa Izabel, Salvador, Bahia, Brazil|Instituto CÃ¡rdio Pulmonar da Bahia, Salvador, Bahia, Brazil|Hospital SAMUR, VitÃ³ria Da Conquista, Bahia, Brazil|Hospital Maternidade …	Global	Randomised quadruple-blinded placebo-controlled intervention	Phase 4	No Results Available	NA	30415320.8.1001.0070	https://ClinicalTrials.gov/show/NCT04466540
NCT04466280	Efficacy and Safety of Mucoadhesive Sustained Release, Mucodentol, in Comparison With Hydroxychloroquine to Prevent COVID-19	2020-07-10	2020-07-15	2020-12-15	Recruiting	180	Hydroxychloroquine	Mohammad Sadegh Bagheri Baghdasht, Tehran, Iran, Islamic Republic of	Global	Randomised double-blinded intervention	Not Applicable	No Results Available	NA	IR.BMSU.REC.1399.086	https://ClinicalTrials.gov/show/NCT04466280
NCT04477083	Development and Validation of "Ready-to-Use" Inhalable Forms of Hydroxychloroquine for Treatment of COVID-19	2020-07-20	2020-07-15	2020-08-15	Active, not recruiting	40	Hydroxychloroquine	Mansoura University Hospital, Mansoura, Outside U.S./Canada, Egypt	Global	Randomised cross-over single-blinded intervention	Not Applicable	No Results Available	NA	inhalable HCQ	https://ClinicalTrials.gov/show/NCT04477083
NCT04491994	Clearing the Fog: Is Hydroxychloroquine Effective in Reducing COVID-19 Progression	2020-07-30	2020-04-10	2020-05-31	Completed	540	Hydroxychloroquine	Pak Emirates Military Hospital, Rawalpindi, Punjab, Pakistan	Global	Randomised open-label intervention	Phase 3	Has Results	NA	Sultan Mehmood Kamran 2	https://ClinicalTrials.gov/show/NCT04491994
NCT04497519	Local Tolerability and Pharmacokinetic Evaluation of Cyclops Dry Powder Hydroxychloroquine Inhalation in Healthy Volunteers	2020-08-04	2020-09-15	2020-11-01	Completed	12	Hydroxychloroquine	University Medical Center Groningen, Groningen, Netherlands	Global	Open-label intervention	Phase 1	No Results Available	NA	CARRIED-01	https://ClinicalTrials.gov/show/NCT04497519
NCT04501965	Phytomedicines Versus Hydroxychloroquine as an Add on Therapy to Azythromycin in Asymptomatic Covid-19 Patients	2020-08-06	2020-06-01	2020-09-30	Enrolling by invitation	231	Hydroxychloroquine	Support Centers of Donka, Kenien and Gbessia, Conakry, Guinea	Global	Randomised open-label intervention	Phase 2	No Results Available	NA	IRDPMAG	https://ClinicalTrials.gov/show/NCT04501965
NCT04502342	Add on to Azythromycine, Phytomedicine and/or Antimalarial Drug vs Hydroxychloroquine in Uncomplicated COVID-19 Patients	2020-08-06	2020-06-01	2020-09-30	Enrolling by invitation	30	Hydroxychloroquine	Donka; Kenien; Gbessia, Conakry, Guinea	Global	Randomised open-label intervention	Phase 2	No Results Available	NA	RDIMFPG	https://ClinicalTrials.gov/show/NCT04502342
NCT04522466	Evaluation of the Pharmacokinetics and Pharmacodynamics of Hydroxychloroquine in COVID-19 Intensive Care Unit Patients	2020-08-21	2020-04-03	2020-05-28	Terminated	7	Hydroxychloroquine	Groupement Hospitalier des Portes de Province, MontÃ©limar, France|Centre Hospitalier de Roanne, Roanne, France|CHU Saint-Etienne, Saint-Ã‰tienne, France|Clinique Mutualiste, Saint-Ã‰tienne, France	Global	Open-label intervention	Phase 3	No Results Available	NA	20CH065|2020-001281-11	https://ClinicalTrials.gov/show/NCT04522466
NCT04528927	Evaluation of the Efficacy and Safety of Treatments for Patients Hospitalized for COVID-19 Infection Without Signs of Acute Respiratory Failure, in Tunisia	2020-08-27	2020-05-15	2020-07-15	Withdrawn	0	Hydroxychloroquine	Eshmoun Clinical Research Centre, Tunis, Tunisia	Global	Randomised open-label intervention	Phase 3	No Results Available	NA	ECC2020-05	https://ClinicalTrials.gov/show/NCT04528927
NCT04554979	COVID-19 Disease Duration and GIT Manifestations. A New Disease Severity Classification. An Egyptian Experience	2020-09-18	2020-06-01	2020-07-15	Completed	199	Hydroxychloroquine	Faculty of Medicine Cairo University, Cairo, Egypt	Global	Retrospective observational study		No Results Available	NA	1004	https://ClinicalTrials.gov/show/NCT04554979
NCT04573153	Metabolic Cofactor Supplementation and Hydroxychloroquine Combination in Covid-19 Patients	2020-10-05	2020-09-21	2021-03-31	Recruiting	400	Hydroxychloroquine	University of Health Sciences Istanbul Ãœmraniye Training and Research Hospital, Istanbul, Turkey	Global	Randomised open-label intervention	Phase 2|Phase 3	No Results Available	NA	COVID-19-MCS	https://ClinicalTrials.gov/show/NCT04573153
NCT04575558	HOPE: A Trial of Hydroxichloroquine Plus Azithromycin in High Risk COVID-19	2020-10-05	2020-06-30	2020-10-30	Withdrawn	0	Hydroxychloroquine	NÃºcleo de Oncologia da Bahia - NOB, Salvador, BA, Brazil|OncoclÃ­nicas BH, Belo Horizonte, MG, Brazil|Centro OncolÃ³gico do TriÃ¢ngulo - COT, UberlÃ¢ndia, MG, Brazil|Multihemo, Recife, PE, Brazil|Oncoclinicas RJ, Rio De Janeiro, RJ, Brazil|Centro de Pesquisa em Oncologia PUCRS, Porto Alegre, RS, Brazil|Centro Paulista de Oncologia, SÃ£o Paulo, SP, Brazil	Global	Randomised double-blinded intervention	Phase 2	No Results Available	NA	LACOG 0220	https://ClinicalTrials.gov/show/NCT04575558
NCT04590274	Safety and Efficacy of Hydroxychloroquine for the Treatment & Prevention of Coronavirus Disease 2019 (COVID-19) Caused by Severe Acute Respiratory Syndrome Coronavirus 2 (SARS-CoV-2)	2020-10-19	2021-11-20	2021-12-21	Not yet recruiting	5000	Hydroxychloroquine		Global	Open-label intervention	Phase 1	No Results Available	NA	CTP-HCQ-COVID19	https://ClinicalTrials.gov/show/NCT04590274
NCT04597775	Chemoprevention Clinical Trial of COVID-19: Hydroxychloroquine Post Exposure Prophylaxis	2020-10-22	2020-10-27	2021-01-31	Not yet recruiting	93	Hydroxychloroquine		Global	Randomised open-label intervention	Phase 2|Phase 3	No Results Available	NA	APCC-19	https://ClinicalTrials.gov/show/NCT04597775
NCT04605588	A Triple Combination Antiviral Coronavirus Therapy (TriACT) for COVID-19	2020-10-28	2020-12-02	2021-02-04	Terminated	7	Hydroxychloroquine	Robert Wood Johnson Medical School, New Brunswick, New Jersey, United States	Global	Randomised quadruple-blinded placebo-controlled intervention	Phase 2	No Results Available	NA	Pro2020001862	https://ClinicalTrials.gov/show/NCT04605588
NCT04625218	Hydroxychloroquine for the Treatment of SARS-CoV2 (COVID 19) : Pharmacokinetic Study	2020-11-12	2021-01-22	2021-05-22	Suspended	40	Hydroxychloroquine	University Hospital of Toulouse, Toulouse, France	Global	Prospective observational study		No Results Available	NA	RC31/20/0155|2020-A01094-35	https://ClinicalTrials.gov/show/NCT04625218
NCT04627467	Prevention With Chloroquine in Health Personnel Exposed to Infection With Coronavirus Disease 2019 (COVID-19) (TS-COVID)	2020-11-13	2020-03-28	2021-01-07	Active, not recruiting	3217	Chloroquine	Fundacion Valle del Lili, Cali, Valle Del Cauca, Colombia	Global	Open-label intervention	Phase 2	No Results Available	NA	FVL-1567	https://ClinicalTrials.gov/show/NCT04627467
NCT04652648	Rapid Development and Implementation of a Remote ECG-monitored Prospective Randomized Clinical Trial During a Pandemic: Hydroxychloroquine Prophylaxis in COVID-19 Household Contacts	2020-12-03	2020-05-27	2020-11-15	Completed	54	Hydroxychloroquine	Bryn Mawr Hospital, Bryn Mawr, Pennsylvania, United States|Paoli Hospital, Paoli, Pennsylvania, United States|Lankenau Medical Center, Wynnewood, Pennsylvania, United States	Global	Randomised open-label intervention	Phase 4	Has results	DOI: 10.1007/s10840-021-00989-x	BM02332	https://ClinicalTrials.gov/show/NCT04652648
NCT04715295	Safety and Efficacy of Doxycycline and Rivaroxaban in COVID-19	2021-01-20	2020-10-05	2021-09-05	Recruiting	200	Hydroxychloroquine	Yaounde Central Hospital, Yaounde, Centre, Cameroon	Global	Randomised open-label intervention	Phase 4	No Results Available	NA	CNO0032020	https://ClinicalTrials.gov/show/NCT04715295
NCT04731051	The Potential Use of Inhaled Hydroxychloroquine for the Treatment of COVID-19 in Cancer Patients	2021-01-29	2021-07-21	2021-01-22	Not yet recruiting	28	Hydroxychloroquine	King Hussein Cancer Center, Amman, Jordan	Global	Randomised open-label placebo-controlled intervention	Phase 1|Phase 2	No Results Available	NA	HYDR0121/CCO	https://ClinicalTrials.gov/show/NCT04731051
NCT04788355	Prevention of Complications (SARS-CoV-2): Clinical Study	2021-03-09	2020-07-01	2020-12-23	Completed	176	Hydroxychloroquine	UnivÃ¡s, Pouso Alegre, Minas Gerais, Brazil	Global	Randomised double-blinded placebo-controlled intervention	Phase 3	No Results Available	NA	HA and A COVID 19	https://ClinicalTrials.gov/show/NCT04788355
NCT04858633	Hydroxychloroquine (HCQ) as Post Exposure Prophylaxis (PEP) for Prevention of COVID-19	2021-04-26	2021-03-22	2021-06-30	Recruiting	1000	Hydroxychloroquine	Post Graduate Institute of Medical Education and Research, Chandigarh, India	Global	Randomised triple-blinded placebo-controlled intervention	Phase 3	No Results Available	NA	INT/IEC/2021/SPL456	https://ClinicalTrials.gov/show/NCT04858633
NCT04860284	Hydroxychloroquine for Treatment of Non-Severe COVID-19	2021-04-26	2020-09-18	2021-12-01	Active, not recruiting	105	Hydroxychloroquine	Namboole COVID-19 treatment unit, Kampala, Uganda	Global	Randomised open-label intervention	Phase 2	No Results Available	NA	MAKRIF/DVCFA/016/20	https://ClinicalTrials.gov/show/NCT04860284
				completed	35		192					29
				active/recruiting	89
				W/T/S	68
					192
				Completed	0.182292
				Results	0.828571
					193

## Sheet: Supplementary Table 8
Global Colchicine Clinical Trials
Trial ID	Trial name	Registration date	Recruit start date	Termination date	Status	Enrollment	Drug of interest	Institutions	SA only / Global	Trial nature	Phase	Results available	Result description	Other IDs	Link
NCT04322565	Colchicine Counteracting Inflammation in COVID-19 Pneumonia	2020-03-26	2020-04-20	2020-12-21	Recruiting	310	Colchicine	Azienda Ospedaliero Universitaria di Parma, Parma, PR, Italy	Global	Randomised open-label intervention	Phase 2	No Results Available	NA	ColCOVID-19	https://ClinicalTrials.gov/show/NCT04322565
NCT04322682	Colchicine Coronavirus SARS-CoV2 Trial (COLCORONA)	2020-03-26	2020-03-23	2021-01-21	Completed	4506	Colchicine	Mayo Clinic - Arizona, Phoenix, Arizona, United States|Yuma Regional Medical Center Cancer Center, Yuma, Arizona, United States|University of Arkansas for medical Sciences, Little Rock, Arkansas, United States|Centric Health Resources Inc., Bakersfield, California, United States|Westside Medical Associates of Los Angeles, Beverly Hills, California, United States|Rancho Research Institute, Downey,…	Global	Randomised triple-blinded placebo-controlled intervention	Phase 3	Has Results	doi: 10.1016/S2213-2600(21)00222-8 Colchicine decreases the risk of mortality and hospital admission in patients with PCR positive disease who were not admitted at the time of enrollment	MHIPS-2020-001|3R01HL146206-02S1	https://ClinicalTrials.gov/show/NCT04322682
NCT04324463	Anti-Coronavirus Therapies to Prevent Progression of Coronavirus Disease 2019 (COVID-19) Trial	2020-03-27	2020-04-21	2022-04-30	Recruiting	4000	Colchicine	Hospital Adventista de Manaus, Manaus, Amazonas, Brazil|Prodal Saude S/A, Salvador, BA, Brazil|Hospital das Clinicas de Vitoria (Hospital Universitario Cassiano Antonio Moraes), Vitoria, ES, Brazil|Ubermed ServiÃ§os em SaÃºde Eireli - Hospital SÃ£o Domingos, Uberaba, MG, Brazil|Hospital de ClÃ­nicas da Universidade Federal de UberlÃ¢ndia, UberlÃ¢ndia, MG, Brazil|Hospital Universitario Julio Mulle…	Global	Randomised open-label intervention	Phase 3	No Results Available	NA	PHRI.ACT.COVID19	https://ClinicalTrials.gov/show/NCT04324463
NCT04326790	The GReek Study in the Effects of Colchicine in Covid-19 cOmplications Prevention	2020-03-30	2020-04-03	2020-04-27	Terminated	105	Colchicine	National and Kapodistrian University of Athens, Athens, Greece	Global	Randomised open-label intervention	Phase 2	Has Results	doi: 10.1016/j.hjc.2020.03.002. doi: 10.1001/jamanetworkopen.2020.13136. Colchicine is associated with a statistically significant time to clinical improvement	906000000	https://ClinicalTrials.gov/show/NCT04326790
NCT04328480	The ECLA PHRI COLCOVID Trial. Effects of Colchicine on Moderate/High-risk Hospitalized COVID-19 Patients.	2020-03-31	2020-04-17	2021-04-26	Completed	1279	Colchicine	Sanatorio Parque, Rosario, Santa Fe, Argentina	Global	Randomised open-label intervention	Phase 3	No Results Available	NA	COLCOVID version 2.0	https://ClinicalTrials.gov/show/NCT04328480
NCT04350320	Trial to Study the Benefit of Colchicine in Patients With COVID-19	2020-04-17	2020-04-30	2020-12-30	Completed	102	Colchicine	Virgen de la Arrixaca University Clinical Hospital, Murcia, Spain	Global	Randomised open-label intervention	Phase 3	No Results Available	NA	IMIB-COLVID-2020-03	https://ClinicalTrials.gov/show/NCT04350320
NCT04355143	Colchicine to Reduce Cardiac Injury in COVID-19 (COLHEART-19)	2020-04-21	2020-05-01	2021-09-08	Active, not recruiting	91	Colchicine	UCLA Ronald Reagan Medical Center, Los Angeles, California, United States|UCLA Santa Monica Hospital, Santa Monica, California, United States	Global	Randomised open-label intervention	Phase 2	No Results Available	NA	20-000685	https://ClinicalTrials.gov/show/NCT04355143
NCT04360980	The Effects of Standard Protocol With or Without Colchicine in Covid-19 Infection	2020-04-24	2020-03-20	2021-11-30	Recruiting	80	Colchicine	SBMU, Tehran, Iran, Islamic Republic of|Nooshin Dalili, Tehran, Iran, Islamic Republic of	Global	Randomised double-blinded intervention	Phase 2	No Results Available	10.1186/s13063-020-04455-3 DOI of structured summary of protocol	SBMU.IR.REC.165423	https://ClinicalTrials.gov/show/NCT04360980
NCT04359095	Effectiveness and Safety of Medical Treatment for SARS-CoV-2 (COVID-19) in Colombia	2020-04-24	2020-08-18	2021-06-30	Recruiting	1200	Colchicine	Clinica santa Maria del lago, Bogota, DC, Colombia|Hospital Universitario de Neiva, Neiva, Huila, Colombia|ClÃ­nica Reina SofÃ­a, BogotÃ¡, Colombia|Fundacion Cardio Infantil, BogotÃ¡, Colombia|Hospital Universitario San Ignacio, BogotÃ¡, Colombia|Clinica Universitaria Colombia, BogotÃ¡, Colombia|Hospital Universitario Nacional de Colombia, BogotÃ¡, Colombia	Global	Randomised open-label intervention	Phase 2|Phase 3	No Results Available	NA	76968	https://ClinicalTrials.gov/show/NCT04359095
NCT04363437	COlchicine in Moderate-severe Hospitalized Patients Before ARDS to Treat COVID-19	2020-04-27	2020-04-26	2020-06-14	Recruiting	70	Colchicine	Maimonides Medical Center, Brooklyn, New York, United States	Global	Randomised open-label intervention	Phase 2	No Results Available	NA	########	https://ClinicalTrials.gov/show/NCT04363437
NCT04367168	Colchicine Twice Daily During 10 Days as an Option for the Treatment of Symptoms Induced by Inflammation in Patients With Mild and Severe Coronavirus Disease	2020-04-29	2020-05-27	2021-04-27	Recruiting	174	Colchicine	Instituto Nacional de Ciencias Medicas y Nutricion, Mexico City, Mexico	Global	Randomised quadruple-blinded placebo-controlled intervention	Phase 2	No Results Available	NA	337420-21-1	https://ClinicalTrials.gov/show/NCT04367168
NCT04375202	Colchicine in COVID-19: a Pilot Study	2020-05-05	2020-04-18	2021-10-31	Recruiting	308	Colchicine	Associazione Italiana Pneumologi Ospedalieri, Milan, Italy|SocietÃ Italiana di Reumatologia, Milan, Italy	Global	Randomised open-label intervention	Phase 2	No Results Available	NA	2020-001475-33	https://ClinicalTrials.gov/show/NCT04375202
NCT04392141	Colchicine Plus Phenolic Monoterpenes to Treat COVID-19	2020-05-18	2020-04-01	2020-11-01	Completed	120	Colchicine	Medical Biology Research Center, Kermanshah University of Medical Sciences, Kermanshah, Iran, Kermanshah, Iran, Islamic Republic of	Global	Randomised double-blinded intervention	Phase 1|Phase 2	Has Results	NA	1399.06	https://ClinicalTrials.gov/show/NCT04392141
NCT04403243	COLchicine Versus Ruxolitinib and Secukinumab In Open Prospective Randomized Trial	2020-05-27	2020-05-08	2020-08-23	Recruiting	70	Colchicine	Lomonosov Moscow State University Medical Research and Educational Center, Moscow, Moscow Region, Russian Federation	Global	Randomised open-label intervention	Phase 2	No Results Available	NA	MSU080520	https://ClinicalTrials.gov/show/NCT04403243
NCT04416334	PREEMPTIVE THERAPY WITH COLCHICINE IN PATIENTS OLDER THAN 60 YEARS WITH HIGH RISK OF SEVERE PNEUMONIAE DUE TO CORONAVIRUS	2020-06-04	2020-08-19	2021-12-31	Recruiting	954	Colchicine	AtenciÃ³n primaria (Ãrea 2), Laredo, Cantabria, Spain|Gerencia de atenciÃ³n primaria (Ãrea 3), Reinosa, Cantabria, Spain|Atencion primaria (AREA 1), Santander, Cantabria, Spain|Gerencia de atenciÃ³n primaria (Ã¡rea 4), Torrelavega, Cantabria, Spain	Global	Randomised open-label intervention	Phase 3	No Results Available	NA	COLCHICOVID	https://ClinicalTrials.gov/show/NCT04416334
NCT04472611	Colchicine/Statins for the Prevention of COVID-19 Complications (COLSTAT) Trial	2020-07-15	2020-10-30	2022-08-01	Recruiting	466	Colchicine	Bridgeport Hospital, Bridgeport, Connecticut, United States|Greenwich Hospital, Greenwich, Connecticut, United States|Yale New Haven Hosptial System, New Haven, Connecticut, United States|Lawrence & Memorial Hospital, New London, Connecticut, United States	Global	Randomised open-label intervention	Phase 3	No Results Available	NA	2000000000	https://ClinicalTrials.gov/show/NCT04472611
NCT04492358	Treatment for Moderate/Severe COVID-19 in a Fragile and Vulnerable Population, Admitted to a Geriatric Hospital Unit or in a Transicional Care Center	2020-07-30	2020-10-22	2021-10-21	Recruiting	144	Colchicine	Centre BlauclÃ­nic Dolors Aleu, Barcelona, Spain|Hospital Clinic, Department of Internal Medicine, Barcelona, Spain|Clinica Sant Antoni, Barcelona, Spain	Global	Randomised open-label intervention	Phase 2|Phase 3	No Results Available	NA	2020-002462-14	https://ClinicalTrials.gov/show/NCT04492358
NCT04510038	Colchicine vs Current Standard of Care in Hospitalized Patients With COVID-19 and Cardiac Injury	2020-08-12	2020-01-01	2022-01-01	Suspended	75	Colchicine	Baptist Health South Florida, Miami, Florida, United States	Global	Randomised open-label intervention	Phase 2|Phase 3	No Results Available	NA	152247	https://ClinicalTrials.gov/show/NCT04510038
NCT04516941	CorONa Virus edoxabaN ColchicinE (CONVINCE) COVID-19	2020-08-18	2020-10-01	2021-12-31	Not yet recruiting	420	Colchicine	Bern University Hospital, Bern, Switzerland|Ospedale regionale Lugano, Lugano, Switzerland	Global	Randomised open-label intervention	Phase 3	No Results Available	NA	CONVINCE Version 1.0 12052020	https://ClinicalTrials.gov/show/NCT04516941
NCT04527562	Colchicine in Moderate Symptomatic COVID-19 Patients	2020-08-26	2020-07-14	2020-12-10	Completed	299	Colchicine	Dhaka Medical College Hospital, Dhaka-1000, Bangladesh	Global	Randomised triple-blinded placebo-controlled intervention	Not Applicable	No Results Available	NA	U1111-1255-3541	https://ClinicalTrials.gov/show/NCT04527562
NCT04539873	Impact of Colchicine in Hospitalized Colombian Patients With COVID-19	2020-09-07	2021-04-30	2021-12-15	Not yet recruiting	128	Colchicine	FundaciÃ³n Universitaria de Ciencias de La Salud, Bogota, Cundinamarca, Colombia	Global	Randomised single-blinded intervention	Phase 3	No Results Available	NA	5175	https://ClinicalTrials.gov/show/NCT04539873
NCT04603690	Study to Investigate the Benefits of Colchicine in Patients With COVID-19	2020-10-27	2020-12-15	2021-06-14	Withdrawn	0	Colchicine	NA	Global	Randomised open-label intervention	Phase 3	No Results Available	NA	LUMHS/REC/893	https://ClinicalTrials.gov/show/NCT04603690
NCT04654416	Clinical Outcome of Patients With COVID-19 Pneumonia Treated With Corticosteroids and Colchicine	2020-12-04	2020-03-20	2020-08-20	Completed	301	Colchicine	ClÃ­nica MedellÃ­n - Grupo QuirÃ³nsalud, MedellÃ­n, Antioquia, Colombia	Global	Cross-sectional observational study		No Results Available	NA	2021-04-20	https://ClinicalTrials.gov/show/NCT04654416
NCT04667780	Study to Investigate the Treatment Effect of Colchicine in Patients With COVID-19	2020-12-16	2020-12-10	2021-06-09	Completed	102	Colchicine	Ayub Teaching Hospital, Abbottabad, Khyber Pakhtunkhwa, Pakistan	Global	Randomised open-label intervention	Phase 3	No Results Available	NA	ATH/IRB/Colchicine/25.11.2020	https://ClinicalTrials.gov/show/NCT04667780
NCT04724629	Survival TRial Using CytoKines in COVID-19 (STRUCK Trial)	2021-01-26	2021-01-05	2021-07-30	Recruiting	60	Colchicine	Faculdade de Medicina de RibeirÃ£o Preto - USP, RibeirÃ£o Preto, SP, Brazil|Hospital e Maternidade ChristovÃ£o da Gama, Santo AndrÃ©, SP, Brazil	Global	Randomised open-label intervention	Phase 3	No Results Available	NA	402422/2020-1	https://ClinicalTrials.gov/show/NCT04724629
NCT04756128	Impact of Colchicine and Low-dose Naltrexone on COVID-19	2021-02-16	2021-01-25	2021-12-31	Enrolling by invitation	164	Colchicine	Park Nicollet Methodist Hospital, Saint Louis Park, Minnesota, United States|Regions Hospital, Saint Paul, Minnesota, United States	Global	Randomised open-label intervention	Phase 2	No Results Available	NA	X2103400	https://ClinicalTrials.gov/show/NCT04756128
NCT04762771	Colchicine for the Treatment of Cardiac Injury in Hospitalized Patients With COVID-19 (COLHEART-19)	2021-02-21	2020-12-01	2021-11-01	Suspended	75	Colchicine	Baptist Hospital of Miami, Miami, Florida, United States	Global	Randomised open-label intervention	Phase 1|Phase 2	No Results Available	NA	152247	https://ClinicalTrials.gov/show/NCT04762771
NCT04818489	Colchicine and Post-COVID-19 Pulmonary Fibrosis	2021-03-26	2021-03-25	2021-07-10	Recruiting	250	Colchicine	El-Demerdash Hospital, Cairo, Egypt	Global	Randomised single-blinded placebo-controlled intervention	Phase 4	No Results Available	NA	PR00202	https://ClinicalTrials.gov/show/NCT04818489
NCT04867226	Effectiveness of Colchicine Among Patients With COVID-19 Infection	2021-04-30	2021-05-08	2021-06-18	Completed	100	Colchicine	Hawler medical university ,Rozhawa emergency hospital, Erbil, Iraq	Global	Randomised open-label intervention	Phase 2	No Results Available	NA	Effectiveness of colchicine	https://ClinicalTrials.gov/show/NCT04867226
				completed	8		29					2
				active/recruiting	17
				W/T/S	4
					29
				Completed	0.275862
				Results	0.25

## Sheet: Supplementary Table 9
Global Ivermectin Clinical Trials
Trial ID	Trial name	Registration date	Recruit start date	Termination date	Status	Enrollment	Drugs of interest	Institutions	SA only / Global	Trial nature	Phase	Results available	Result description	Other IDs	Link
NCT04343092	Effectiveness of Ivermectin as add-on Therapy in COVID-19 Management	2020-04-13	2020-04-18	2020-06-01	Completed	16	Ivermectin	General Directorate of Medical City, Bagdad, Baghdad, Iraq	Global	Allocation: N/A|Intervention Model: Single Group Assignment|Masking: None (Open Label)|Primary Purpose: Treatment	Phase 1	Has Results	https://clinicaltrials.gov/ct2/show/results/NCT04343092 Add on of Ivermectin to HCQ and azithromycin did not lead to a statistically significant improval in days to no symptoms	PRO20040001	https://ClinicalTrials.gov/show/NCT04343092
NCT04351347	The Efficacy of Ivermectin in Larger Doses in COVID-19 Treatment	2020-04-17	2020-06-16	2030-12-01	Recruiting	300	Ivermectin	Tanta University, Tanta, Egypt	Global	Allocation: Randomized|Intervention Model: Parallel Assignment|Masking: None (Open Label)|Primary Purpose: Treatment	Phase 2|Phase 3	No Results Available	NA	ivermecin covid	https://ClinicalTrials.gov/show/NCT04351347
NCT04360356	Ivermectin and Nitazoxanide Combination Therapy for COVID-19	2020-04-24	2021-05-20	2021-12-20	Not yet recruiting	100	Ivermectin		Global	Randomised double blind Intervention Model	Phase 2|Phase 3	No Results Available	NA	IVR/NTZ	https://ClinicalTrials.gov/show/NCT04360356
NCT04373824	Max Ivermectin- COVID 19 Study Versus Standard of Care Treatment for COVID 19 Cases. A Pilot Study	2020-05-04	2020-04-25	2020-07-25	Recruiting	50	Ivermectin	Max Super Speciality hospital, Saket (A unit of Devki Devi Foundation), New Delhi, Delhi, India	Global	Allocation: Non-Randomized|Intervention Model: Crossover Assignment|Masking: None (Open Label)|Primary Purpose: Treatment	Not Applicable	No Results Available	NA	MHC-COVID-19- INV- ACT-BHR	https://ClinicalTrials.gov/show/NCT04373824
NCT04374019	Novel Agents for Treatment of High-risk COVID-19 Positive Patients	2020-05-05	2020-05-01	2021-05-22	Recruiting	240	Ivermectin	University of Kentucky Markey Cancer Center, Lexington, Kentucky, United States	Global	Allocation: Randomized|Intervention Model: Parallel Assignment|Masking: None (Open Label)|Primary Purpose: Treatment	Phase 2	No Results Available	NA	MCC-20-COVID-01-PMC	https://ClinicalTrials.gov/show/NCT04374019
NCT04381884	Ivermectin Effect on SARS-CoV-2 Replication in Patients With COVID-19	2020-05-11	2020-05-18	2020-09-29	Completed	45	Ivermectin	Hospital de Cuenca Alta, CaÃ±uelas, Buenos Aires, Argentina|Centro de EducaciÃ³n MÃ©dica e Investigaciones ClÃ­nicas "Norberto Quirno" CEMIC, Buenos Aires, Ciudad De Buenos Aires, Argentina|Hospital de Infecciosas Francisco Javier MuÃ±iz, Ciudad Autonoma de Buenos Aires, Argentina	Global	Randomised open label intervention	Phase 2	Has Results	10.1016/j.eclinm.2021.100959 No difference noted between IVM and controls in terms of viral load reduction but plasma-IVM associated with viral decay rate	IVM-AR-1	https://ClinicalTrials.gov/show/NCT04381884
NCT04390022	Sars-CoV-2/COVID-19 Ivermectin Navarra-ISGlobal Trial	2020-05-15	2020-07-31	2020-10-09	Completed	24	Ivermectin	Clinica Universidad de Navarra, Pamplona, Navarra, Spain	Global	Randomised double-blinded placebo-controlled intervention	Phase 2	Has Results	https://clinicaltrials.gov/ct2/show/results/NCT04390022 Very small cohort but Ivermectin did not improve outcomes compared to placebo 10.1016/j.eclinm.2020.100720	SAINT	https://ClinicalTrials.gov/show/NCT04390022
NCT04392427	New Antiviral Drugs for Treatment of COVID-19	2020-05-18	2021-10-20	2021-05-22	Not yet recruiting	100	Ivermectin	Mansoura University, Mansoura, Select A State Or Province, Egypt	Global	Allocation: Randomized|Intervention Model: Sequential Assignment|Masking: Single (Outcomes Assessor)|Primary Purpose: Treatment	Phase 3	No Results Available	NA	20.05.69	https://ClinicalTrials.gov/show/NCT04392427
NCT04392713	Efficacy of Ivermectin in COVID-19	2020-05-19	2020-04-15	2021-07-20	Recruiting	100	Ivermectin	Combined Military Hospital Lahore, Lahore, Punjab, Pakistan	Global	Allocation: Randomized|Intervention Model: Parallel Assignment|Masking: None (Open Label)|Primary Purpose: Treatment	Not Applicable	No Results Available	NA	IVE-COV	https://ClinicalTrials.gov/show/NCT04392713
NCT04399746	Ivermectin-Azithromycin-Cholecalciferol (IvAzCol) Combination Therapy for COVID-19	2020-05-22	2020-03-15	2020-06-10	Recruiting	30	Ivermectin	Outpatient treatment, Mexico City, Mexico	Global	Allocation: Non-Randomized|Intervention Model: Parallel Assignment|Masking: None (Open Label)|Primary Purpose: Treatment	Not Applicable	No Results Available	NA	IvAzCol	https://ClinicalTrials.gov/show/NCT04399746
NCT04403555	Ivermectin as a Novel Therapy in COVID-19 Treatment	2020-05-27	2020-06-01	2030-12-03	Recruiting	160	Ivermectin	Sherief Abd-Elsalam, Tanta, Egypt	Global	Allocation: Randomized|Intervention Model: Parallel Assignment|Masking: None (Open Label)|Primary Purpose: Treatment	Phase 2|Phase 3	No Results Available	NA	tanta covid treatment	https://ClinicalTrials.gov/show/NCT04403555
NCT04405843	Efficacy of Ivermectin in Adult Patients With Early Stages of COVID-19 (EPIC Trial)	2020-05-28	2020-07-14	2020-12-21	Completed	476	Ivermectin	Centro de Estudios en InfectologÃ­a PediÃ¡trica, Cali, Valle, Colombia	Global	Randomised quadruple-blinded placebo-controlled intervention	Phase 2|Phase 3	Has Results	10.1001/jama.2021.3071 In patients with mild dissease; IVM did not improve time to resolution of symptoms	ScDi823|IVE-PA	https://ClinicalTrials.gov/show/NCT04405843
NCT04407130	Efficacy and Safety of Ivermectin and Doxycycline in Combination or IVE Alone in Patients With COVID-19 Infection.	2020-05-29	2020-06-16	2020-11-20	Completed	72	Ivermectin	Icddr,B, Dhaka, Bangladesh	Global	Randomised double-blinded placebo-controlled intervention	Phase 2	No Results Available	NA	PR-20039	https://ClinicalTrials.gov/show/NCT04407130
NCT04407507	Efficacy, Safety and Tolerability of Ivermectin in Subjects Infected With SARS-CoV-2 With or Without Symptoms	2020-05-29	2020-07-01	2021-01-29	Completed	66	Ivermectin	Investigacion BiomÃ©dica para el Desarrollo de FÃ¡rmacos S.A. de C.V., Zapopan, Jalisco, Mexico	Global	Randomised single-blinded placebo-controlled intervention	Phase 2	Has Results	https://clinicaltrials.gov/ct2/show/results/NCT04407507 No measurable difference between Ivermectin and Placebo	SARS-COV-IverMX-01	https://ClinicalTrials.gov/show/NCT04407507
NCT04422561	Prophylactic Ivermectin in COVID-19 Contacts	2020-06-09	2020-05-31	2020-07-27	Completed	340	Ivermectin	Zagazig University, Zagazig, Sharkia, Egypt	Global	Allocation: Randomized|Intervention Model: Sequential Assignment|Masking: None (Open Label)|Primary Purpose: Prevention	Phase 2|Phase 3	Has Results	https://clinicaltrials.gov/ct2/show/results/NCT04422561 Results reported do not include the actual development of COVID-19 in the treatment group compared to the control group. Non-serious adverse events were noted in the prophylactic treatment group	ZU-IRB#6150/31-5-2020	https://ClinicalTrials.gov/show/NCT04422561
NCT04425850	USEFULNESS of Topic Ivermectin and Carrageenan to Prevent Contagion of Covid 19	2020-06-11	2020-06-01	2020-08-10	Completed	229	Ivermectin	Hospital Eurnekian, Buenos Aires, Argentina	Global	Observational Model: Cohort|Time Perspective: Prospective		Has Results	https://clinicaltrials.gov/ct2/show/results/NCT04425850 Carrageenen and ivermectin applied topically (nasal/buccal) decreases the risk of developing COVID-19 statistically significantly	IVERCAR	https://ClinicalTrials.gov/show/NCT04425850
NCT04425707	Ivermectin In Treatment of COVID 19 Patients	2020-06-11	2020-06-09	2020-09-01	Recruiting	100	Ivermectin	isolation and referal hospitals for COVID 19 patients, Cairo, Egypt	Global	Allocation: Randomized|Intervention Model: Parallel Assignment|Masking: None (Open Label)|Primary Purpose: Treatment	Not Applicable	No Results Available	NA	14-2020/3	https://ClinicalTrials.gov/show/NCT04425707
NCT04425863	Ivermectin, Aspirin, Dexamethasone and Enoxaparin as Treatment of Covid 19	2020-06-11	2020-05-01	2020-08-30	Completed	167	Ivermectin	Hospital Eurnekian, Buenos Aires, Argentina	Global	Observational Model: Cohort|Time Perspective: Prospective		Has Results	https://clinicaltrials.gov/ct2/show/results/NCT04425863 Combination IDEA treatment led to a statistically significant reduction in death compared to other hospital treatments, other mortality in Argentina and when compared to the literature	IDEA	https://ClinicalTrials.gov/show/NCT04425863
NCT04429711	Ivermectin vs. Placebo for the Treatment of Patients With Mild to Moderate COVID-19	2020-06-12	2020-05-12	2020-10-31	Recruiting	100	Ivermectin	Sheba Medical Center, Ramat-Gan, Israel	Global	Randomized ntervention Model with quadruple masking:(Participant, Care Provider, Investigator, Outcomes Assessor)	Not Applicable	No Results Available	NA	SHEBA-20-7156-ES-CTIL	https://ClinicalTrials.gov/show/NCT04429711
NCT04431466	A Study to Compare the Efficacy and Safety of Different Doses of Ivermectin for COVID-19	2020-06-16	2020-07-01	2021-07-01	Recruiting	64	Ivermectin	Hospital UniveristÃ¡rio da Universidade Federal de SÃ£o Carlos (HU-UFSCar), SÃ£o Carlos, SÃ£o Paulo, Brazil|Hospital UniversitÃ¡rio da Universidade Federal de SÃ£o Carlos (HU-UFSCar), SÃ£o Carlos, SÃ£o Paulo, Brazil	Global	Allocation: Randomized|Intervention Model: Parallel Assignment|Masking: None (Open Label)|Primary Purpose: Treatment	Phase 2	Has Results	10.1016/j.toxrep.2021.03.003 Ivermectin as an adjunct to SOC reduced symptomatology	IFORS	https://ClinicalTrials.gov/show/NCT04431466
NCT04438850	COVidIVERmectin: Ivermectin for Treatment of Covid-19	2020-06-19	2020-07-31	2021-06-08	Terminated	93	Ivermectin	IRCCS Sacro Cuore Don Calabria hospital, Negrar, Verona, Italy|Policlinico S. Orsola, Bologna, Italy|Ospedale Luigi Sacco, Milan, Italy|Ospedale di Rovereto, Rovereto, Italy|Ospedale Amedeo di Savoia, Turin, Italy	Global	Randomised quadruple-blinded placebo-controlled intervention	Phase 2	No Results Available	NA	cover_1	https://ClinicalTrials.gov/show/NCT04438850
NCT04445311	Ivermectin in Treatment of COVID-19	2020-06-24	2020-05-31	2020-08-15	Recruiting	100	Ivermectin	Waheed Shouman, Zagazig, Sharkia, Egypt	Global	Allocation: Randomized|Intervention Model: Parallel Assignment|Masking: None (Open Label)|Primary Purpose: Treatment	Phase 2|Phase 3	No Results Available	NA	ZU-IRB#6151/31-5-2020	https://ClinicalTrials.gov/show/NCT04445311
NCT04447235	Early Treatment With Ivermectin and LosarTAN for Cancer Patients With COVID-19 Infection	2020-06-25	2020-07-23	2021-02-21	Recruiting	176	Ivermectin	Instituto do Cancer do Estado de Sao Paulo, SAo Paulo, Brazil	Global	Randomised double-blinded placebo-controlled intervention	Phase 2	No Results Available	NA	NP 1677/20	https://ClinicalTrials.gov/show/NCT04447235
NCT04472585	Efficacy of Subcutaneous Ivermectin With or Without Zinc in COVID-19 Patients	2020-07-15	2020-11-14	2021-10-30	Recruiting	180	Ivermectin	Ali Clinic, Lahore, MA, Pakistan|Shaikh Zayed Hospital, Lahore, Punjab, Pakistan	Global	Randomised quadruple-blinded placebo-controlled intervention	Phase 1|Phase 2	No Results Available	NA	SZMC/IRB/Internal/215/2020	https://ClinicalTrials.gov/show/NCT04472585
NCT04482686	Trial of Combination Therapy to Treat COVID-19 Infection	2020-07-22	2020-12-09	2021-07-22	Recruiting	30	Ivermectin	ProgenaBiome, Ventura, California, United States	Global	Allocation: Randomized|Intervention Model: Parallel Assignment|Masking: Double (Participant, Investigator)|Primary Purpose: Treatment	Phase 2	No Results Available	NA	PRG-049	https://ClinicalTrials.gov/show/NCT04482686
NCT04510233	Ivermectin Nasal Spray for COVID19 Patients	2020-08-12	2021-09-20	2021-12-20	Not yet recruiting	60	Ivermectin		Global	Randomized|Intervention Model: Parallel Assignment|Masking: None (Open Label)|Primary Purpose: Treatment	Phase 2	No Results Available	NA	IvrInh	https://ClinicalTrials.gov/show/NCT04510233
NCT04510194	Outpatient Treatment of SARS-CoV-2 With Ivermectin, Fluvoxamine, and Metformin (COVID-19)	2020-08-12	2021-01-01	2021-12-21	Recruiting	1160	Ivermectin	University of Minnesota, Minneapolis, Minnesota, United States	Global	Randomised quadruple-blinded placebo-controlled intervention	Phase 2|Phase 3	No Results Available	NA	GIM-2020-29324	https://ClinicalTrials.gov/show/NCT04510194
NCT04523831	Clinical Trial of Ivermectin Plus Doxycycline for the Treatment of Confirmed Covid-19 Infection	2020-08-24	2020-06-01	2020-09-10	Completed	400	Ivermectin	Dhaka Medical College, Dhaka, Bangladesh	Global	Allocation: Randomized|Intervention Model: Parallel Assignment|Masking: Double (Participant, Investigator)|Primary Purpose: Treatment	Phase 3	Has Results	https://clinicaltrials.gov/ct2/show/results/NCT04523831 Ivermectin plus doxycycline with SOC is better than SOC alone in decreasing time to clinical improvement. 10.1177/03000605211013550	ERC-DMC/ECC/2020/117	https://ClinicalTrials.gov/show/NCT04523831
NCT04527211	Effectiveness and Safety of Ivermectin for the Prevention of Covid-19 Infection in Colombian Health Personnel	2020-08-26	2020-09-07	2020-12-16	Not yet recruiting	550	Ivermectin	Pontificia Universidad Javeriana, Cali, Valle Del Cauca, Colombia	Global	Allocation: Randomized|Intervention Model: Parallel Assignment|Masking: Quadruple (Participant, Care Provider, Investigator, Outcomes Assessor)|Primary Purpose: Prevention	Phase 3	No Results Available	NA	Epi1JaveCali	https://ClinicalTrials.gov/show/NCT04527211
NCT04529525	Ivermectin to Prevent Hospitalizations in COVID-19	2020-08-27	2020-08-19	2021-03-15	Recruiting	500	Ivermectin	Ministry of Public Health of the Province of Corrientes, Corrientes, Argentina	Global	Allocation: Randomized|Intervention Model: Parallel Assignment|Masking: Quadruple (Participant, Care Provider, Investigator, Outcomes Assessor)|Primary Purpose: Treatment	Phase 2|Phase 3	Has Results	10.1186/s13063-020-04813-1 10.1186/s12879-021-06348-5 IVM had no effect in preventing hospitalisation for COVID-19	IVERCORCOVID19MSPICC	https://ClinicalTrials.gov/show/NCT04529525
NCT04530474	Outpatient Use of Ivermectin in COVID-19	2020-08-28	2021-04-01	2021-06-30	Withdrawn	0	Ivermectin	Temple University Hospital, Philadelphia, Pennsylvania, United States	Global	Randomised triple-blinded placebo-controlled intervention	Phase 3	No Results Available	NA	1285242	https://ClinicalTrials.gov/show/NCT04530474
NCT04551755	Safety and Efficacy of Ivermectin and Doxycycline in Treatment of Covid-19	2020-09-16	2021-09-20	2021-12-20	Not yet recruiting	188	Ivermectin		Global	Randomised triple-blinded placebo-controlled intervention	Phase 2	No Results Available	NA	3,12E+10	https://ClinicalTrials.gov/show/NCT04551755
NCT04591600	Effectiveness of Ivermectin and Doxycycline on COVID-19 Patients	2020-10-19	2020-07-01	2020-10-14	Completed	140	Ivermectin	Akarkh Healt hdirectorate, Baghdad, Iraq	Global	Randomised single-blinded intervention	Phase 1|Phase 2	No Results Available	NA	IVM-DOX	https://ClinicalTrials.gov/show/NCT04591600
NCT04602507	Ivermectin in Adults With Severe COVID-19.	2020-10-26	2020-12-07	2021-03-21	Recruiting	100	Ivermectin	Clinica CES, MedellÃ­n, Antioquia, Colombia	Global	Randomised quadruple-blinded placebo-controlled intervention	Phase 2	No Results Available	NA	ECA-COVID-CES	https://ClinicalTrials.gov/show/NCT04602507
NCT04632706	Exploratory Ph I Trial of the Active IMP in Healthy Volunteers in Relation to COVID-19	2020-11-17	2020-09-22	2021-03-09	Completed	24	Ivermectin	MAC Clinical Research Manchester (Early Phase Unit), Neuroscience Centre of Excellence, Manchester, Greater Mancherster, United Kingdom	Global	Randomised double-blinded placebo-controlled intervention	Early Phase 1	No Results Available	NA	mdc-TTG-CT-001	https://ClinicalTrials.gov/show/NCT04632706
NCT04635943	Randomized Phase IIA Clinical Trial to Evaluate the Efficacy of Ivermectin to Obtain Negative PCR Results in Patients With Early Phase COVID-19	2020-11-19	2020-08-29	2021-04-30	Recruiting	186	Ivermectin	Hospital Nacional Cayetano Heredia, Lima, Peru	Global	Allocation: Randomized|Intervention Model: Parallel Assignment|Masking: Triple (Participant, Investigator, Outcomes Assessor)|Primary Purpose: Treatment Randomised triple-blinded placebo-controlled intervention	Phase 2	No Results Available	10.1186/s13063-021-05236-2 DOI of study protocol	EC-CNTEI-014-2020	https://ClinicalTrials.gov/show/NCT04635943
NCT04646109	Ivermectin for Severe COVID-19 Management	2020-11-27	2020-05-11	2020-09-02	Completed	66	Ivermectin	Afyonkarahisar Health Science University, Afyonkarahisar, Turkey|Gulhane Faculty of Medicine, University of Health Sciences, Ankara, Turkey|YÄ±ldÄ±rÄ±m BeyazÄ±t University, Ankara City Hospital, Ankara, Turkey|Haydarpasa Sultan Abdulhamid Han Training and Research Hospital, Ä°stanbul, Turkey	Global	Randomised open label intervention	Phase 3	Has Results	https://clinicaltrials.gov/ct2/show/results/NCT04646109?view=results Ivermectin add-on to SOC in hospitalised COVID-19 patients showed no real difference in clincial improvement or mortality but had an impact on time to negative SARS-CoV2 PCR, saturation, ferritin levels	IVMC_03	https://ClinicalTrials.gov/show/NCT04646109
NCT04673214	Evaluation of Prognostic Modification in COVID-19 Patients in Early Intervention Treatment	2020-12-17	2020-12-16	2021-02-12	Recruiting	62	Ivermectin	Alma Italia Guerrero Martinez, Mexico, Distrito Federal, Mexico	Global	Allocation: Randomized|Intervention Model: Parallel Assignment|Masking: Single (Participant)|Primary Purpose: Treatment	Phase 3	No Results Available	NA	R-2020-785-176	https://ClinicalTrials.gov/show/NCT04673214
NCT04681053	Inhaled Ivermectin and COVID-19	2020-12-23	2021-02-25	2021-12-31	Recruiting	80	Ivermectin	Mansoura Faculty of Medicine, Mansoura, Dakahlyia, Egypt	Global	Randomised open label intervention	Phase 3	No Results Available	NA	R.20.11.1090.R1	https://ClinicalTrials.gov/show/NCT04681053
NCT04701710	Prophylaxis Covid-19 in Healthcare Agents by Intensive Treatment With Ivermectin and Iota-carrageenan	2021-01-08	2020-10-15	2020-12-31	Completed	300	Ivermectin	SI.PRO.SA, Ministerio de Salud PÃºblica, TucumÃ¡n, Argentina	Global	Allocation: Randomized|Intervention Model: Parallel Assignment|Masking: None (Open Label)|Primary Purpose: Prevention	Phase 1|Phase 2	No Results Available	NA	5076-410-CH2020	https://ClinicalTrials.gov/show/NCT04701710
NCT04703205	Study in COvid-19 Patients With iveRmectin (CORVETTE-01)	2021-01-11	2020-09-16	2022-05-31	Recruiting	240	Ivermectin	Kitasato University, Sagamihara, Kanagawa, Japan	Global	Randomised double-blinded placebo-controlled intervention	Phase 2	No Results Available	NA	CORVETTE-01	https://ClinicalTrials.gov/show/NCT04703205
NCT04703608	Prevention and Treatment for COVID -19 (Severe Acute Respiratory Syndrome Coronavirus 2 SARS-CoV-2) Associated Severe Pneumonia in the Gambia	2021-01-11	2021-01-22	2021-07-22	Recruiting	1200	Ivermectin	Mrcg@Lshtm, Fajara, Gambia	Global	Randomised single-blinded placebo-controlled intervention	Phase 3	No Results Available	NA	LEO 22628	https://ClinicalTrials.gov/show/NCT04703608
NCT04716569	Evaluation of Ivermectin Mucoadhesive Nanosuspension as Nasal Spray in Management of Early Covid-19	2021-01-20	2021-01-20	2021-03-20	Recruiting	150	Ivermectin	Zaky Aref, QinÄ, Qina, Egypt	Global	Allocation: Randomized|Intervention Model: Parallel Assignment|Masking: None (Open Label)|Primary Purpose: Treatment	Phase 2|Phase 3	Has Results	10.2147/IJN.S313093 Local use of IVM is safe and leads to a reduction in anosmia	SVU MED CIT0 23 4 21 1 120	https://ClinicalTrials.gov/show/NCT04716569
NCT04723459	Efficacy of Nano-Ivermectin Impregnated Masks in Prevention of Covid-19 Among Healthy Contacts and Medical Staff	2021-01-25	2021-01-23	2021-03-28	Recruiting	150	Ivermectin	Zaky Aref, Qina, Egypt	Global	Allocation: Randomized|Intervention Model: Parallel Assignment|Masking: None (Open Label)|Primary Purpose: Prevention	Not Applicable	No Results Available	NA	SVU MED CIT0 23 4 21 1 121	https://ClinicalTrials.gov/show/NCT04723459
NCT04727424	Repurposed Approved Therapies for Outpatient Treatment of Patients With Early-Onset COVID-19 and Mild Symptoms	2021-01-27	2021-01-19	2022-03-01	Recruiting	2724	Ivermectin	City of IbiritÃ©, IbiritÃ©, MG, Brazil|City of Sete Lagoas, Sete Lagoas, MG, Brazil|CARDRESEARCH - Cardiologia Assistencial e de Pesquisa, Belo Horizonte, Minas Gerais, Brazil|City of Brumadinho, Brumadinho, Minas Gerais, Brazil|Centro UniversitÃ¡rio FIPMOC, Montes Claros, Minas Gerais, Brazil|Universidade Federal de Ouro Preto, Ouro Preto, Minas Gerais, Brazil	Global	Randomised quadruple-blinded placebo-controlled intervention	Phase 3	No Results Available	NA	TOGETHER_2	https://ClinicalTrials.gov/show/NCT04727424
NCT04729140	An Outpatient Clinical Trial Using Ivermectin and Doxycycline in COVID-19 Positive Patients at High Risk to Prevent COVID-19 Related Hospitalization	2021-01-28	2020-12-28	2022-03-28	Recruiting	150	Ivermectin	MAX HEALTH, Subsero Health 2055 Wood Street, Suite 100, Sarasota, Florida, United States	Global	Randomised triple-blinded placebo-controlled intervention	Phase 4	No Results Available	NA	COVIVER-OUT PLUS	https://ClinicalTrials.gov/show/NCT04729140
NCT04739410	Effectiveness of Ivermectin in SARS-CoV-2/COVID-19 Patients	2021-02-04	2020-05-01	2020-06-30	Completed	50	Ivermectin	Aijaz Zeeshan Khan Chachar, Lahore, Punjab, Pakistan	Global	Allocation: Randomized|Intervention Model: Parallel Assignment|Masking: None (Open Label)|Primary Purpose: Treatment	Phase 4	No Results Available	NA	IRB#FMH-07-2020-IRB-766-M	https://ClinicalTrials.gov/show/NCT04739410
NCT04747678	Adverse Effects of Ivermectin Used in Egypt During COVID-19	2021-02-10	2021-02-03	2021-03-01	Enrolling by invitation	200	Ivermectin	Ahmed Mansour, ShibÄ«n Al Kawm, Menoufia, Egypt	Global	Observational Model: Case-Crossover|Time Perspective: Cross-Sectional		No Results Available	NA	ahmed19782020	https://ClinicalTrials.gov/show/NCT04747678
NCT04768179	Safety & Efficacy of Low Dose Aspirin / Ivermectin Combination Therapy for Treatment of Covid-19 Patients	2021-02-24	2021-02-19	2021-09-30	Not yet recruiting	490	Ivermectin		Global	Allocation: Randomized|Intervention Model: Parallel Assignment|Masking: None (Open Label)|Primary Purpose: Treatment	Phase 2|Phase 3	No Results Available	NA	IVCOM PROTOCOL VERSION 03	https://ClinicalTrials.gov/show/NCT04768179
NCT04784481	Ivermectin Reproposing for Mild Stage COVID-19 Outpatients	2021-03-05	2020-09-20	2021-01-18	Completed	254	Ivermectin	SI.PRO.SA, Ministerio de Salud PÃºblica, TucumÃ¡n, Argentina	Global	Allocation: Randomized|Intervention Model: Parallel Assignment|Masking: None (Open Label)|Primary Purpose: Treatment	Phase 1|Phase 2	No Results Available	NA	5077-410-CH2020	https://ClinicalTrials.gov/show/NCT04784481
NCT04834115	Efficacy of Ivermectin in Outpatients With Non-severe COVID-19	2021-04-06	2020-11-17	2021-05-30	Recruiting	400	Ivermectin	Facultad de Ciencias MÃ©dicas - Universidad Nacional de AsunciÃ³n, AsunciÃ³n, Paraguay	Global	Randomised triple-blinded placebo-controlled intervention	Phase 3	No Results Available	NA	PINV20-387	https://ClinicalTrials.gov/show/NCT04834115
NCT04832945	SARS-CoV-2 Pre-exposure Prophylaxis With Ivermectin Retrospective Cohort Study	2021-04-06	2020-06-29	2021-04-10	Completed	713	Ivermectin	Centro Medico Bournigal, Puerto Plata, Dominican Republic|Centro MÃ©dico Punta Cana, Punta Cana, Dominican Republic	Global	Observational Model: Cohort|Time Perspective: Retrospective		No Results Available	NA	8953	https://ClinicalTrials.gov/show/NCT04832945
NCT04836299	Clinical Trial to "Study the Efficacy and Therapeutic Safety of Ivermectin: (SAINTBO)	2021-04-08	2021-05-08	2021-12-05	Not yet recruiting	90	Ivermectin	Universidad Mayor de San SimÃ³n, Cochabamba, Bolivia	Global	Randomised double-blinded placebo-controlled intervention	Phase 2	No Results Available	NA	RCT01	https://ClinicalTrials.gov/show/NCT04836299
NCT04885530	ACTIV-6: COVID-19 Study of Repurposed Medications	2021-05-13	2021-06-08	2021-03-23	Recruiting	15000	Ivermectin	Duke Clinical Research Institute, Durham, North Carolina, United States|Duke University Medical Center, Durham, North Carolina, United States	Global	Allocation: Randomized|Intervention Model: Parallel Assignment|Masking: Double (Participant, Care Provider)|Primary Purpose: Treatment	Phase 3	No Results Available	NA	Pro00107921|3U24TR001608-05W1	https://ClinicalTrials.gov/show/NCT04885530
NCT04886362	Ivermectina Colombia (IVERCOL)	2021-05-14	2021-07-21	2021-12-21	Not yet recruiting	966	Ivermectin		Global	Randomised quadruple-blinded placebo-controlled intervention	Phase 2|Phase 3	No Results Available	NA	IVERCOL01	https://ClinicalTrials.gov/show/NCT04886362
NCT04891250	The Zambia Ivermectin Trial for the Treatment and Prevention of COVID-19	2021-05-18	2021-06-21	2021-06-22	Not yet recruiting	800	Ivermectin	University of Zambia, Lusaka, Zambia	Global	Allocation: Randomized|Intervention Model: Parallel Assignment|Masking: None (Open Label)|Primary Purpose: Treatment	Phase 4	No Results Available	NA	ZIT	https://ClinicalTrials.gov/show/NCT04891250
NCT04894721	Prophylaxis for COVID-19: Ivermectin in Close Contacts of COVID-19 Cases (IVERNEX-TUC)	2021-05-20	2021-03-20	2021-05-30	Recruiting	750	Ivermectin	SI.PRO.SA, Ministerio de Salud PÃºblica, TucumÃ¡n, Argentina	Global	Randomised triple-blinded placebo-controlled intervention	Phase 2|Phase 3	No Results Available	NA	5077/410 CH 2020	https://ClinicalTrials.gov/show/NCT04894721
NCT04920942	Ivermectin Treatment Efficacy in Covid-19 High Risk Patients	2021-06-10	2021-06-01	2022-01-01	Recruiting	500	Ivermectin	Sultanah Aminah Hospital, Johor Bahru, Johor, Malaysia|Sultanah Bahiyah Hospital, Alor Setar, Kadah, Malaysia|Sultan Abdul Halim Hospital, Sungai Petani, Kedah, Malaysia|Hospital Raja Permaisuri Bainun, Ipoh, Ipoh, Perak, Malaysia|Taiping Hospital, Taiping, Perak, Malaysia|Tuanku Fauziah Hospital, Kangar, Perlis, Malaysia|Pulau Pinang Hospital, George Town, Pulau Pinang, Malaysia|Lahad Datu Hospi…	Global	Randomized Intervention Model: Parallel Assignment	Phase 4	No Results Available	NA	I-TECH21	https://ClinicalTrials.gov/show/NCT04920942
NCT04937569	Ivermectin Versus Standard Treatment in Mild COVID-19	2021-06-24	2021-07-01	2021-11-01	Not yet recruiting	1644	Ivermectin	Aliae AR Mohamed-Hussein, Assiut, Egypt	Global	Allocation: Randomized|Intervention Model: Sequential Assignment|Masking: None (Open Label)|Primary Purpose: Treatment	Phase 3	No Results Available	NA	AssiutU-Ivercom	https://ClinicalTrials.gov/show/NCT04937569
NCT04944082	Remdesivir- Ivermectin Combination Therapy in Severe Covid-19	2021-06-29	2021-07-01	2021-12-31	Not yet recruiting	60	Ivermectin		Global	Allocation: Randomized|Intervention Model: Parallel Assignment|Masking: None (Open Label)|Primary Purpose: Treatment	Phase 4	No Results Available	NA	Remdesivir-Ivermectin	https://ClinicalTrials.gov/show/NCT04944082
				completed	17		60					13 with results
				active/recruiting	41
				W/T/S	2
					60
				Completed	28.3333
				Results	0.216667
					0.764706

## Sheet: Supplementary Table 10
Global Multi-drug Clinical Trials
Trial ID	Trial name	Registration date	Recruit start date	Termination date	Status	Enrollment	Drug of interest	Institutions	SA only / Global	Trial nature	Phase	Results available	Result description	Other IDs	Link
NCT04381936	Randomised Evaluation of COVID-19 Therapy	2020-05-11	2020-03-19	2021-12-31	Recruiting	40000	Hydroxychloroquine; colchicine	Eijkman Oxford Clinical Research Unit (EOCRU), Eijkman Institute for Molecular Biology, Jakarta, Indonesia|Clinical Trial Unit, Oxford University Clinical Research Unit-Nepal, Patan Academy of Health Sciences, Kathmandu, Nepal|Nuffield Department of Population Health, University of Oxford, Oxford, United Kingdom; 140 global sites	Global	Randomised open-label intervention	Phase 2|Phase 3	Has results	https://www.recoverytrial.net/results/colchicine; https://doi.org/10.1101/2021.05.18.21257267 -Colchicine not associated with reduction in mortality or progression to severe disease; https://www.recoverytrial.net/results/hydroxychloroquine-results 10.1056/NEJMoa2022926 -hydroxychloroquine is not associated with a decrease in 28 day mortality;	NDPHRECOVERY|2020-001113-21|ISRCTN50189673; EudraCT 2020-001113-21	https://ClinicalTrials.gov/show/NCT04381936
NCT04384458	Comparative Study of Hydroxychloroquine and Ivermectin in COVID-19 Prophylaxis	2020-05-12	2020-07-20	2021-04-21	Recruiting	400	Hydroxychloroquine; ivermectin	Drug Research and Development Center (NPDM), Federal University of CearÃ¡ (UFC), Fortaleza, CearÃ¡, Brazil	Global	Allocation: Randomized|Intervention Model: Parallel Assignment|Masking: None (Open Label)|Primary Purpose: Prevention	Not Applicable	No Results Available	NA	HCQ+IVM	https://ClinicalTrials.gov/show/NCT04384458
NCT04391127	Hydroxychloroquine and Ivermectin for the Treatment of COVID-19 Infection	2020-05-18	2020-05-04	2020-11-06	Completed	108	Hydroxychloroquine; ivermectin	Jose Manuel Arreola Guerra, Aguascalientes, Mexico	Global	Allocation: Randomized|Intervention Model: Parallel Assignment|Masking: Double (Participant, Care Provider)|Primary Purpose: Treatment	Phase 3	No Results Available	NA	2020-A-09	https://ClinicalTrials.gov/show/NCT04391127
NCT04434144	A Comparative Study on Ivermectin and Hydroxychloroquine on the COVID19 Patients in Bangladesh	2020-06-16	2020-05-02	2020-06-05	Completed	116	Hydroxychloroquine; ivermectin	Chakoria Upazilla Health Complex, Cox's Bazar, Bangladesh	Global	Prospective observational study		No Results Available	NA	10000918	https://ClinicalTrials.gov/show/NCT04434144
NCT04435587	Ivermectin vs Combined Hydroxychloroquine and Antiretroviral Drugs (ART) Among Asymptomatic COVID-19 Infection	2020-06-17	2020-07-13	2021-11-21	Recruiting	80	Hydroxychloroquine; ivermectin	Siriraj Hospital, Bangkok Noi, Bangkok, Thailand|Siriaj Hospital, Bangkok, N/A = Not Applicable, Thailand|Sireethorn Nimitvilai, Amphoe Maueng, Nakhonpathom, Thailand|Golden Jubilee Medical Center, Phutthamonthon District, Nakhonpathom, Thailand	Global	Allocation: Randomized|Intervention Model: Parallel Assignment|Masking: Single (Outcomes Assessor)|Primary Purpose: Treatment	Phase 4	No Results Available	NA	323/2563 (IRB3)	https://ClinicalTrials.gov/show/NCT04435587
NCT04446104	A Preventive Treatment for Migrant Workers at High-risk of COVID-19	2020-06-24	2020-05-13	2020-08-31	Completed	4257	Hydroxychloroquine sulphate; ivermectin	Tuas South Dormitory, Singapore, Singapore	Global	Randomised open-label intervention	Phase 3	No Results Available	NA	2020/00561	https://ClinicalTrials.gov/show/NCT04446104
NCT04460547	Worldwide Trends on COVID-19 Research After the Declaration of COVID-19 Pandemic	2020-07-07	2020-07-25	2020-09-20	Not yet recruiting	200	Hydroxychloroquine; ivermectin		Global	Observational Model: Cohort|Time Perspective: Retrospective		No Results Available	NA	COAHS	https://ClinicalTrials.gov/show/NCT04460547
NCT04668469	Efficacy and Safety of Ivermectin for Treatment and Prophylaxis of COVID-19 Pandemic	2020-12-16	2020-06-08	2020-10-30	Completed	600	Hydroxychloroquine; ivermectin	Benha Faculty of Medicine, Benha University, BanhÄ, Qaluopia, Egypt	Global	Allocation: Randomized|Intervention Model: Parallel Assignment|Masking: Triple (Participant, Care Provider, Investigator)|Primary Purpose: Treatment	Not Applicable	No Results Available	NA	Re96.2020	https://ClinicalTrials.gov/show/NCT04668469
NCT04712279	The (HD)IVACOV Trial (The High-Dose IVermectin Against COVID-19 Trial)	2021-01-15	2021-01-25	2021-04-20	Not yet recruiting	294	Hydroxychloroquine; ivermectin		Global	Randomised triple-blinded placebo-controlled intervention	Phase 2|Phase 3	No Results Available	NA	CORPO-DRUG-SARSCoV2-001	https://ClinicalTrials.gov/show/NCT04712279
NCT04714515	Montelukast - a Treatment Choice for COVID-19	2021-01-19	2020-02-20	2020-04-20	Completed	150	Hydroxychloroquine; ivermectin	Department of Critical Care Medicine, Shanghai General Hospital, Shanghai Jiao Tong University, School of Medicine, Shanghai, China, Shanghai, China|Shaukat Khanum Memorial Cancer Hospital & Research Centre, Johar Town, Lahore, Pakistan, Lahore, Punjab, Pakistan	Global	Observational Model: Cohort|Time Perspective: Retrospective		No Results Available	NA	01032020-7	https://ClinicalTrials.gov/show/NCT04714515
NCT04746365	Ivermectin Role in Covid-19 Clinical Trial	2021-02-09	2020-12-06	2021-02-06	Completed	300	Hydroxychloroquine; ivermectin	Shebin-Elkom teaching hospital, ShibÄ«n Al Kawm, Menoufia, Egypt	Global	Randomised double-blinded placebo-controlled intervention	Phase 4	No Results Available	NA	1029076|2101001	https://ClinicalTrials.gov/show/NCT04746365
NCT04779047	Comparative Therapeutic Efficacy and Safety of Different Antiviral and Anti Inflammatory Drugs in COVID-19 Patients.	2021-03-03	2020-10-01	2021-04-05	Recruiting	150	Hydroxychloroquine; ivermectin	Beni-suef University, BanÄ« Suwayf, Egypt	Global	Allocation: Randomized|Intervention Model: Parallel Assignment|Masking: None (Open Label)|Primary Purpose: Treatment	Phase 4	No Results Available	NA	REC-H-PhBSU-21011	https://ClinicalTrials.gov/show/NCT04779047

[truncated: 3 more sheets: Supplementary Table 11, Supplementary Table 12, Kutools_Chart]
